# Supplementary material for: 4-Amino-3,5-di-2-pyridyl-4H-1,2,4-triazole
Source: Acta Crystallogr Sect E Struct Rep Online. 2008 Aug 16;64(Pt 9):o1762. doi: 10.1107/S1600536808025658 (PMC2960509; doi:10.1107/S1600536808025658)
Supplement: Supplementary file 2 [file e-64-o1762-Isup2.hkl]

# 
# h,k,l, Fc-squared, Fo-squared, sigma(Fo-squared) and status flag 
# 
data_I
_shelx_title ' jastz19a' 
_shelx_refln_list_code          4 
_shelx_F_calc_maximum      155.38 
_exptl_crystal_F_000       496.00 
_reflns_d_resolution_high  0.7467 
 
loop_ 
 _symmetry_equiv_pos_as_xyz 
 'x, y, z' 
 '-x, y+1/2, -z+1/2' 
 '-x, -y, -z' 
 'x, -y-1/2, z-1/2' 
 
_cell_length_a     6.6191 
_cell_length_b    14.7136 
_cell_length_c    11.4703 
_cell_angle_alpha  90.000 
_cell_angle_beta   95.474 
_cell_angle_gamma  90.000 
 
_shelx_F_squared_multiplier     1.000 
 
loop_ 
 _refln_index_h 
 _refln_index_k 
 _refln_index_l 
 _refln_F_squared_calc 
 _refln_F_squared_meas 
 _refln_F_squared_sigma 
 _refln_observed_status 
   1   0   0       64.25       56.76      5.63 o 
   2   0   0     3454.71     3015.50     31.42 o 
   3   0   0      216.22      207.52      4.24 o 
   4   0   0      985.17     1012.22     11.70 o 
   5   0   0       98.36      101.01      3.80 o 
   6   0   0      334.48      354.68      7.68 o 
   7   0   0       11.58        6.31     10.79 o 
   1   1   0        7.35        6.00      0.61 o 
   2   1   0      223.83      203.78      2.60 o 
   3   1   0     1539.82     1506.17     12.32 o 
   4   1   0      298.10      289.45      4.40 o 
   5   1   0        0.14        1.27      1.83 o 
   6   1   0       64.31       75.98      4.73 o 
   7   1   0       35.36       31.58      4.62 o 
   8   1   0       10.74        6.14      5.66 o 
   0   2   0     2507.06     2674.23     20.83 o 
   1   2   0     1285.62     1298.72      8.29 o 
   2   2   0      470.56      432.01      4.26 o 
   3   2   0      336.18      324.62      4.72 o 
   4   2   0       48.07       49.73      2.41 o 
   5   2   0       23.54       28.05      2.64 o 
   6   2   0       52.93       57.35      3.61 o 
   7   2   0       32.49       42.36      6.15 o 
   8   2   0        1.92        5.97      6.13 o 
   1   3   0      298.60      300.16      2.71 o 
   2   3   0     1118.13     1147.91      7.90 o 
   3   3   0      292.85      304.18      4.90 o 
   4   3   0      214.45      213.17      5.27 o 
   5   3   0      135.69      132.40      4.26 o 
   6   3   0       25.06       23.42      3.27 o 
   7   3   0        1.50       -1.13      6.16 o 
   8   3   0        1.28        0.02      5.87 o 
   0   4   0      618.57      679.22      5.74 o 
   1   4   0    10717.63    11347.32     54.71 o 
   2   4   0        0.87        0.10      0.99 o 
   3   4   0      464.96      451.87      4.76 o 
   4   4   0       15.68       19.81      2.66 o 
   5   4   0      818.16      803.82     11.88 o 
   6   4   0        3.63       10.23      3.16 o 
   7   4   0        3.63       -4.41      4.41 o 
   8   4   0        0.79        6.48      7.01 o 
   1   5   0     7733.62     8191.29     39.20 o 
   2   5   0       95.88      114.50      2.07 o 
   3   5   0       21.43       18.72      1.31 o 
   4   5   0      167.25      170.67      4.09 o 
   5   5   0      124.70      128.77      4.93 o 
   6   5   0       65.33       67.38      4.99 o 
   7   5   0        7.90        3.84      4.81 o 
   8   5   0        1.02       -5.87      8.08 o 
   0   6   0     3658.22     3799.74     26.54 o 
   1   6   0        0.01       -0.17      0.95 o 
   2   6   0     2570.86     2595.91     16.04 o 
   3   6   0        0.60       -1.20      1.20 o 
   4   6   0      117.86      109.65      3.39 o 
   5   6   0        6.48        6.70      2.86 o 
   6   6   0        1.65        5.21      4.08 o 
   7   6   0        4.67        0.29      4.81 o 
   8   6   0       18.38       18.02      6.23 o 
   1   7   0       24.03       26.68      1.74 o 
   2   7   0     4878.86     5199.38     30.25 o 
   3   7   0        0.59       -1.11      1.46 o 
   4   7   0       58.00       60.16      3.25 o 
   5   7   0        1.55       -0.32      1.84 o 
   6   7   0        2.20        5.64      4.06 o 
   7   7   0        0.02        3.47      5.25 o 
   8   7   0       14.29       19.09      9.13 o 
   0   8   0       83.07       89.62      3.05 o 
   1   8   0      522.18      571.69      4.80 o 
   2   8   0      357.73      365.52      4.41 o 
   3   8   0        8.78       13.07      2.10 o 
   4   8   0      164.00      159.77      4.07 o 
   5   8   0       50.68       64.57      3.18 o 
   6   8   0        2.00       -4.09      4.09 o 
   7   8   0       14.12       13.10      6.09 o 
   8   8   0        2.67        3.01     11.04 o 
   1   9   0        0.55       -0.10      1.28 o 
   2   9   0      916.59      946.12      7.99 o 
   3   9   0      202.48      199.32      4.71 o 
   4   9   0       24.17       24.94      2.75 o 
   5   9   0       36.53       37.48      3.68 o 
   6   9   0        2.78        6.52      3.29 o 
   7   9   0        3.83       -0.72     11.96 o 
   0  10   0       99.11       96.05      3.88 o 
   1  10   0       52.63       52.34      2.47 o 
   2  10   0        0.00       -1.82      1.82 o 
   3  10   0        3.64       -0.92      2.31 o 
   4  10   0      102.61      114.83      4.97 o 
   5  10   0       72.60       64.76      5.34 o 
   6  10   0       23.76       24.87      4.08 o 
   7  10   0        1.61        2.25      7.45 o 
   1  11   0       10.87       12.75      2.25 o 
   2  11   0       23.13       25.74      2.89 o 
   3  11   0     1558.83     1564.02     20.26 o 
   4  11   0       23.98       33.85      4.91 o 
   5  11   0        7.99       13.64      4.86 o 
   6  11   0        3.15        1.12      4.08 o 
   7  11   0       11.87        3.03     11.88 o 
   0  12   0      261.60      258.22      7.64 o 
   1  12   0       13.35       13.09      2.66 o 
   2  12   0        0.81       -1.11      2.32 o 
   3  12   0       11.65       10.00      3.05 o 
   4  12   0       17.20       17.48      3.42 o 
   5  12   0        2.17        1.54      4.76 o 
   6  12   0       35.62       40.93      7.49 o 
   1  13   0        0.01       -2.39      2.39 o 
   2  13   0      148.32      160.21      5.00 o 
   3  13   0       37.79       27.64      4.37 o 
   4  13   0       83.45       86.98      5.04 o 
   5  13   0        0.95       -0.06      3.89 o 
   6  13   0        1.46        1.34      9.78 o 
   0  14   0       26.55       18.43      6.68 o 
   1  14   0        7.09        9.15      3.01 o 
   2  14   0      109.82      118.46      5.12 o 
   3  14   0       35.25       34.09      4.55 o 
   4  14   0       67.17       60.45      5.35 o 
   5  14   0        1.96       10.07      5.67 o 
   6  14   0        1.85        6.44      8.02 o 
   1  15   0        0.01       -0.35      2.95 o 
   2  15   0       51.80       58.44      5.44 o 
   3  15   0        0.72       -1.49      3.85 o 
   4  15   0       84.48       62.77      5.72 o 
   5  15   0        0.14       10.59      6.15 o 
   0  16   0       33.35       33.25      6.36 o 
   1  16   0        4.26        1.92      3.42 o 
   2  16   0       49.12       51.53      6.32 o 
   3  16   0       24.00       16.48      5.39 o 
   4  16   0       39.68       31.07      7.04 o 
   5  16   0        0.04        5.60      7.78 o 
   1  17   0        0.03       -2.87      4.04 o 
   2  17   0       25.97       20.19      4.40 o 
   3  17   0       15.37       22.30      8.44 o 
   4  17   0        3.41       -0.62     11.33 o 
   0  18   0        0.53        1.67      7.28 o 
   1  18   0        0.85       -4.68      7.03 o 
   2  18   0        2.45        0.52      4.43 o 
   3  18   0       11.13        3.88      9.82 o 
   1  19   0        5.02       12.88      8.27 o 
   2  19   0        1.24        5.85      9.23 o 
  -8   1   1        0.35       -2.11      6.41 o 
  -7   1   1        0.21        3.03      3.65 o 
  -6   1   1       62.39       70.24      2.97 o 
  -5   1   1        5.82        5.96      1.70 o 
  -4   1   1       11.07       11.64      1.24 o 
  -3   1   1      639.70      602.52      5.48 o 
  -2   1   1      207.02      187.78      1.98 o 
  -1   1   1       13.22       12.11      0.56 o 
   0   1   1      202.32      184.04      1.31 o 
   1   1   1      119.32      111.68      1.33 o 
   2   1   1      251.93      229.87      2.78 o 
   3   1   1       70.85       72.61      2.08 o 
   4   1   1      126.72      115.97      2.88 o 
   5   1   1       55.03       58.91      3.25 o 
   6   1   1      114.19      113.06      4.21 o 
   7   1   1        9.48       15.90      3.89 o 
   8   1   1        0.43       13.09      5.54 o 
  -8   2   1        6.62        9.11     10.78 o 
  -7   2   1        7.54       11.90      5.20 o 
  -6   2   1        4.81        9.58      2.77 o 
  -5   2   1       51.80       51.31      3.50 o 
  -4   2   1       21.13       26.28      1.89 o 
  -3   2   1      159.92      169.52      2.92 o 
  -2   2   1     2015.95     1877.82     10.52 o 
  -1   2   1      163.06      154.26      1.67 o 
   0   2   1     4378.28     4227.09     19.99 o 
   1   2   1     2280.53     2112.58     11.80 o 
   2   2   1       21.44       22.65      1.32 o 
   3   2   1      833.88      856.67      8.99 o 
   4   2   1      200.85      198.89      4.15 o 
   5   2   1      441.29      437.15      6.74 o 
   6   2   1      256.33      282.29      5.96 o 
   7   2   1        2.55       12.31      4.00 o 
   8   2   1        5.89       20.82     11.62 o 
  -8   3   1        0.97       -5.55      6.17 o 
  -7   3   1       98.93      133.93     12.22 o 
  -6   3   1        0.22       -2.53      2.73 o 
  -5   3   1        1.36        0.44      2.52 o 
  -4   3   1        5.54        4.70      1.57 o 
  -3   3   1      120.72      131.94      2.22 o 
  -2   3   1       32.62       33.83      1.26 o 
  -1   3   1    24141.98    23335.58    112.03 o 
   0   3   1      505.00      539.44      3.45 o 
   1   3   1    21991.43    21075.85    103.14 o 
   2   3   1        0.08       -0.94      0.94 o 
   3   3   1       79.91       86.91      3.00 o 
   4   3   1       75.67       79.25      3.37 o 
   5   3   1       30.58       35.88      2.96 o 
   6   3   1       47.91       49.82      3.46 o 
   7   3   1       85.42       74.98      6.53 o 
   8   3   1        2.17        5.03      5.89 o 
  -8   4   1       21.19        5.30      6.88 o 
  -7   4   1       18.07       15.01      5.18 o 
  -6   4   1       25.15       27.45      4.75 o 
  -5   4   1       96.28      101.66      3.77 o 
  -4   4   1       86.07       88.77      2.71 o 
  -3   4   1      348.24      364.89      3.94 o 
  -2   4   1      117.34      110.18      2.01 o 
  -1   4   1     5663.08     5681.45     28.71 o 
   0   4   1     2009.85     2090.88     10.63 o 
   1   4   1     2747.10     2691.27     13.06 o 
   2   4   1      576.90      588.67      4.58 o 
   3   4   1      478.30      469.15      4.91 o 
   4   4   1      204.15      217.47      5.36 o 
   5   4   1       10.47       11.32      2.91 o 
   6   4   1        4.10        3.80      2.74 o 
   7   4   1       59.93       76.34      5.82 o 
   8   4   1       29.24       39.94     14.20 o 
  -8   5   1        0.36       -2.37      6.81 o 
  -7   5   1        1.62        6.43      4.93 o 
  -6   5   1        0.64       -1.14      3.65 o 
  -5   5   1       37.35       33.32      4.00 o 
  -4   5   1      184.58      179.66      3.41 o 
  -3   5   1       42.46       58.12      1.86 o 
  -2   5   1        2.27        2.14      1.11 o 
  -1   5   1      219.99      217.33      2.57 o 
   0   5   1        6.31        6.02      0.95 o 
   1   5   1     2123.62     2153.53     11.62 o 
   2   5   1       48.31       52.54      1.54 o 
   3   5   1       80.34       80.71      1.90 o 
   4   5   1       59.80       58.69      2.81 o 
   5   5   1       45.38       45.56      3.68 o 
   6   5   1        1.45       -3.19      3.19 o 
   7   5   1       26.64       30.34      5.04 o 
   8   5   1        0.10        7.77      9.73 o 
  -8   6   1        6.73        2.64      7.78 o 
  -7   6   1       28.12       23.89      5.91 o 
  -6   6   1        4.04       10.71      4.29 o 
  -5   6   1        0.30        0.69      2.39 o 
  -4   6   1       14.96       18.27      2.18 o 
  -3   6   1      151.87      158.61      3.31 o 
  -2   6   1      420.57      424.36      4.25 o 
  -1   6   1       17.13       23.28      1.29 o 
   0   6   1      225.86      229.30      2.80 o 
   1   6   1      129.80      134.40      2.18 o 
   2   6   1      672.67      728.05      5.80 o 
   3   6   1        6.54        5.19      1.49 o 
   4   6   1      520.18      466.06      5.92 o 
   5   6   1        0.28       -2.00      3.04 o 
   6   6   1       14.09       17.27      4.79 o 
   7   6   1        0.02        3.32      4.45 o 
   8   6   1        0.03        0.08      6.69 o 
  -8   7   1       14.30       10.18      8.95 o 
  -7   7   1        0.02        6.21      5.40 o 
  -6   7   1       68.50       79.37      5.06 o 
  -5   7   1       37.55       38.70      3.35 o 
  -4   7   1      113.03      113.79      3.97 o 
  -3   7   1       16.65       16.85      1.89 o 
  -2   7   1     2937.83     2983.73     19.01 o 
  -1   7   1      183.67      189.56      2.71 o 
   0   7   1       78.72       87.34      2.57 o 
   1   7   1      126.65      132.92      2.45 o 
   2   7   1     2173.15     2125.04     13.43 o 
   3   7   1       17.00       14.07      1.87 o 
   4   7   1      594.61      563.01      6.83 o 
   5   7   1      316.92      311.62      6.87 o 
   6   7   1      123.37      131.87      7.10 o 
   7   7   1        1.10       -0.06      5.72 o 
   8   7   1       12.29       -0.30     10.40 o 
  -8   8   1        0.03      -10.15     10.15 o 
  -7   8   1       25.72       25.78      6.52 o 
  -6   8   1        3.04        0.36      3.28 o 
  -5   8   1        1.33       -1.89      2.22 o 
  -4   8   1      284.40      283.09      6.96 o 
  -3   8   1        2.04        2.69      1.98 o 
  -2   8   1     1150.37     1149.43      8.66 o 
  -1   8   1       80.12       90.99      2.11 o 
   0   8   1       89.69       87.13      2.05 o 
   1   8   1      453.61      472.67      4.68 o 
   2   8   1      861.47      837.41      7.34 o 
   3   8   1       70.50       80.24      3.07 o 
   4   8   1      249.52      239.08      4.72 o 
   5   8   1        7.97        7.12      2.36 o 
   6   8   1        0.54       -2.45      3.65 o 
   7   8   1        6.61        9.09      5.13 o 
  -7   9   1        3.75        8.78      6.25 o 
  -6   9   1        1.92        5.56      3.57 o 
  -5   9   1       43.33       50.58      3.83 o 
  -4   9   1        3.30        4.66      2.33 o 
  -3   9   1       86.87       88.74      3.52 o 
  -2   9   1       77.76       90.08      2.48 o 
  -1   9   1        6.83        5.17      1.38 o 
   0   9   1       62.15       66.04      2.05 o 
   1   9   1      359.73      339.57      4.07 o 
   2   9   1       12.23       12.79      2.12 o 
   3   9   1      353.84      347.64      6.16 o 
   4   9   1      128.18      125.03      4.11 o 
   5   9   1       21.01       18.89      2.54 o 
   6   9   1       10.65        9.32      3.44 o 
   7   9   1        0.10       10.90      6.02 o 
  -7  10   1        2.29       -0.58      7.49 o 
  -6  10   1       19.69       19.52      4.01 o 
  -5  10   1        0.12       -1.31      2.46 o 
  -4  10   1        0.92       -2.01      2.81 o 
  -3  10   1      383.93      386.08      6.70 o 
  -2  10   1       21.21       22.50      2.21 o 
  -1  10   1      175.19      182.35      3.69 o 
   0  10   1      198.71      205.74      3.64 o 
   1  10   1      399.58      403.23      5.24 o 
   2  10   1        1.57       -1.79      1.79 o 
   3  10   1      407.05      389.85      9.73 o 
   4  10   1       20.35       13.48      2.79 o 
   5  10   1        0.31        1.23      2.64 o 
   6  10   1        1.38        6.35      3.73 o 
   7  10   1        0.05        3.05      7.08 o 
  -7  11   1        2.78        2.89      5.75 o 
  -6  11   1        0.73        2.92      3.90 o 
  -5  11   1        6.51        1.73      3.43 o 
  -4  11   1        9.11       10.02      3.08 o 
  -3  11   1       31.95       30.18      4.76 o 
  -2  11   1       18.79       21.32      2.48 o 
  -1  11   1       42.05       45.82      2.82 o 
   0  11   1        0.29       -1.82      1.82 o 
   1  11   1      105.33      111.59      3.54 o 
   2  11   1      214.36      207.86      4.68 o 
   3  11   1      734.08      729.80     11.01 o 
   4  11   1       40.48       37.79      3.69 o 
   5  11   1       25.22       28.51      3.82 o 
   6  11   1        7.02        7.02      4.23 o 
   7  11   1       12.36        5.10     11.63 o 
  -7  12   1        0.68       18.11     14.00 o 
  -6  12   1        4.38        2.11      3.86 o 
  -5  12   1        1.73       11.10      4.36 o 
  -4  12   1        0.75       -0.65      2.88 o 
  -3  12   1       33.00       20.56      3.42 o 
  -2  12   1        1.73        1.23      2.24 o 
  -1  12   1      107.79      101.04      3.98 o 
   0  12   1        6.20        5.25      2.49 o 
   1  12   1       17.25       14.75      2.83 o 
   2  12   1       48.44       50.16      3.15 o 
   3  12   1       22.30       18.98      3.59 o 
   4  12   1        3.96        4.11      3.04 o 
   5  12   1        0.47        2.87      4.17 o 
   6  12   1        0.14       -0.72      4.67 o 
  -6  13   1        0.61        5.91      9.54 o 
  -5  13   1       21.08       18.34      4.53 o 
  -4  13   1        2.01        3.92      3.54 o 
  -3  13   1      163.44      176.72      6.49 o 
  -2  13   1        9.01        3.75      2.55 o 
  -1  13   1        0.34        0.58      2.65 o 
   0  13   1      119.80      115.64      4.51 o 
   1  13   1        3.83        6.56      2.86 o 
   2  13   1      160.40      170.05      8.66 o 
   3  13   1      121.37      118.13      5.49 o 
   4  13   1        0.00        2.58      3.23 o 
   5  13   1        0.07        4.52      4.09 o 
   6  13   1        0.02        6.18      5.38 o 
  -6  14   1        0.10        3.16      5.45 o 
  -5  14   1        2.08        2.54      5.20 o 
  -4  14   1      213.78      218.59      8.64 o 
  -3  14   1        6.10        3.74      3.58 o 
  -2  14   1       50.64       48.22      3.94 o 
  -1  14   1       48.73       49.90      4.50 o 
   0  14   1      109.83      107.72      5.21 o 
   1  14   1        1.56        5.71      3.04 o 
   2  14   1      125.68      118.73      5.05 o 
   3  14   1       89.40       88.70      6.00 o 
   4  14   1      176.92      141.41      7.52 o 
   5  14   1        0.13        7.41      5.51 o 
   6  14   1        5.60        6.75      6.47 o 
  -5  15   1       36.71       51.18      7.52 o 
  -4  15   1       57.15       44.98      6.31 o 
  -3  15   1       12.07        4.67      3.86 o 
  -2  15   1        0.82        5.92      3.53 o 
  -1  15   1       42.18       41.47      4.42 o 
   0  15   1       23.74       32.06      4.29 o 
   1  15   1       41.58       40.40      4.10 o 
   2  15   1        1.33       -1.65      3.26 o 
   3  15   1       31.05       25.05      4.70 o 
   4  15   1        7.71        6.52      4.84 o 
   5  15   1        6.32        4.19      6.12 o 
  -5  16   1        0.20       -2.04      7.44 o 
  -4  16   1        9.04        7.92      9.87 o 
  -3  16   1        0.36        1.47      4.20 o 
  -2  16   1       17.23       14.10      4.02 o 
  -1  16   1       10.46        9.91      3.83 o 
   0  16   1       13.63       10.97      3.97 o 
   1  16   1       17.25       13.25      3.61 o 
   2  16   1       10.26       11.77      3.88 o 
   3  16   1        0.04       -0.72      4.40 o 
   4  16   1       29.23       14.41      5.82 o 
   5  16   1        0.00        7.99     14.64 o 
  -4  17   1        0.08       -8.06     10.35 o 
  -3  17   1        2.81       -4.97      4.97 o 
  -2  17   1        6.33        8.14      4.08 o 
  -1  17   1       31.78       27.89      5.18 o 
   0  17   1        0.73        1.24      3.87 o 
   1  17   1       34.08       31.67      5.28 o 
   2  17   1       16.01       17.55      4.49 o 
   3  17   1        9.04        0.46      7.50 o 
   4  17   1        0.04        2.22      6.80 o 
  -3  18   1        4.65      -11.31     11.31 o 
  -2  18   1        4.96        4.22      6.23 o 
  -1  18   1       19.32       10.19      5.97 o 
   0  18   1        3.48        9.89      6.04 o 
   1  18   1      129.34      130.23     11.75 o 
   2  18   1       40.14       36.62      8.69 o 
   3  18   1        1.71       -8.21      8.21 o 
  -2  19   1       10.18       -5.54     10.10 o 
  -1  19   1        0.60       -2.17      7.56 o 
   0  19   1        6.02        4.03      6.29 o 
   1  19   1        5.40       -2.81      7.55 o 
   2  19   1        0.47        5.80     13.02 o 
  -8   0   2        7.65        7.38     12.68 o 
  -7   0   2        2.96        4.96      4.03 o 
  -6   0   2      617.40      619.24     15.73 o 
  -5   0   2       85.89       89.96      3.94 o 
  -4   0   2      282.01      287.01      4.65 o 
  -3   0   2      205.83      199.43      3.51 o 
  -2   0   2       49.97       60.03      2.25 o 
  -1   0   2      323.14      311.52      3.19 o 
   0   0   2    18152.58    15497.50     94.36 o 
   1   0   2      116.06      112.86      1.82 o 
   2   0   2     1624.65     1517.23     14.22 o 
   3   0   2      495.58      476.36      6.28 o 
   4   0   2       66.60       66.74      2.50 o 
   5   0   2       32.16       31.74      3.65 o 
   6   0   2      238.39      242.71      7.02 o 
   7   0   2      270.14      264.35     12.76 o 
  -8   1   2        0.14       10.22      5.21 o 
  -7   1   2        0.28       -1.69      3.12 o 
  -6   1   2       26.87       28.43      2.34 o 
  -5   1   2       72.29       78.42      2.64 o 
  -4   1   2      267.50      251.86      3.23 o 
  -3   1   2      805.37      763.99      5.96 o 
  -2   1   2        5.49        4.08      0.73 o 
  -1   1   2      348.46      340.52      2.40 o 
   0   1   2     1939.00     1631.70      8.57 o 
   1   1   2      492.12      466.09      3.06 o 
   2   1   2      349.55      296.31      2.74 o 
   3   1   2      558.31      555.65      5.20 o 
   4   1   2      252.89      257.85      3.79 o 
   5   1   2       49.55       51.95      2.72 o 
   6   1   2        0.09       -2.08      2.08 o 
   7   1   2       28.44       24.11      4.20 o 
   8   1   2        0.22       12.67      7.49 o 
  -8   2   2        6.96        8.89      6.81 o 
  -7   2   2        8.31        3.52      3.76 o 
  -6   2   2      223.85      223.41      5.06 o 
  -5   2   2      143.85      138.87      3.10 o 
  -4   2   2      235.63      215.38      3.12 o 
  -3   2   2       66.16       74.89      1.78 o 
  -2   2   2       36.47       39.97      1.13 o 
  -1   2   2       23.84       24.68      0.99 o 
   0   2   2        0.25        0.37      0.69 o 
   1   2   2      134.97      127.63      1.58 o 
   2   2   2      197.63      178.26      2.12 o 
   3   2   2       99.06      101.11      2.53 o 
   4   2   2       28.38       27.99      2.34 o 
   5   2   2        0.82       -0.12      2.16 o 
   6   2   2      135.91      136.44      5.63 o 
   7   2   2        5.89       10.81      3.70 o 
   8   2   2        0.11        7.79      6.02 o 
  -8   3   2       14.11        3.46     13.28 o 
  -7   3   2       10.38        1.24      5.79 o 
  -6   3   2        3.64        1.74      2.45 o 
  -5   3   2       48.87       48.26      2.40 o 
  -4   3   2      242.47      224.29      3.23 o 
  -3   3   2      266.55      279.59      3.01 o 
  -2   3   2      895.59      880.23      5.99 o 
  -1   3   2      479.31      423.70      3.36 o 
   0   3   2      253.30      232.20      2.31 o 
   1   3   2      289.67      262.94      2.24 o 
   2   3   2      827.66      812.41      5.64 o 
   3   3   2      137.12      151.25      3.22 o 
   4   3   2       91.05       94.27      3.49 o 
   5   3   2       18.00        9.79      2.53 o 
   6   3   2        2.55        4.92      2.88 o 
   7   3   2        6.46       10.01      6.54 o 
   8   3   2        0.97        4.17      8.04 o 
  -8   4   2       10.21       22.83     11.00 o 
  -7   4   2       31.21       18.50      6.34 o 
  -6   4   2        9.05        9.51      2.94 o 
  -5   4   2      104.31      105.70      4.48 o 
  -4   4   2      233.37      237.19      3.91 o 
  -3   4   2      238.31      255.75      3.82 o 
  -2   4   2      847.87      889.05      6.52 o 
  -1   4   2     1012.58     1057.87      6.75 o 
   0   4   2      315.45      336.12      2.96 o 
   1   4   2     3539.85     3537.78     17.65 o 
   2   4   2       51.10       60.06      1.66 o 
   3   4   2      125.47      113.78      2.15 o 
   4   4   2      147.10      139.25      4.51 o 
   5   4   2      255.28      254.95      6.33 o 
   6   4   2       41.70       36.69      4.13 o 
   7   4   2        8.53        8.99      4.15 o 
   8   4   2       20.18       24.61      6.77 o 
  -8   5   2       19.81       23.08      6.33 o 
  -7   5   2        6.49        1.86      5.46 o 
  -6   5   2        2.25        1.45      2.75 o 
  -5   5   2       14.20       15.23      2.41 o 
  -4   5   2      333.53      324.55      4.43 o 
  -3   5   2        0.78       -1.23      1.23 o 
  -2   5   2       62.76       67.81      1.73 o 
  -1   5   2     1101.56     1125.13      7.09 o 
   0   5   2       68.16       70.90      1.62 o 
   1   5   2      200.10      193.38      2.37 o 
   2   5   2      307.74      304.11      3.27 o 
   3   5   2       12.41       13.66      1.25 o 
   4   5   2      131.29      134.62      4.37 o 
   5   5   2      285.77      291.14      8.23 o 
   6   5   2        3.98        0.21      3.54 o 
   7   5   2        7.72       19.48      5.79 o 
   8   5   2       23.30       34.19      8.08 o 
  -8   6   2       27.92       25.69      6.70 o 
  -7   6   2       24.34       19.91      7.99 o 
  -6   6   2       12.64       20.66      3.89 o 
  -5   6   2        1.70       -2.59      2.59 o 
  -4   6   2       79.67       89.84      3.31 o 
  -3   6   2       53.94       61.34      2.49 o 
  -2   6   2        0.44       -0.43      0.99 o 
  -1   6   2        0.45        0.00      1.00 o 
   0   6   2       25.91       25.36      1.35 o 
   1   6   2       47.51       43.86      1.53 o 
   2   6   2      777.88      797.05      6.42 o 
   3   6   2       35.79       36.63      2.88 o 
   4   6   2        0.26       -1.02      1.59 o 
   5   6   2      111.75       99.18      6.81 o 
   6   6   2        2.28       -0.91      3.92 o 
   7   6   2        1.08        0.34      4.40 o 
   8   6   2        4.65       -0.02      7.84 o 
  -8   7   2       18.56       15.89      9.21 o 
  -7   7   2       18.02       30.10      6.42 o 
  -6   7   2       33.74       36.35      4.82 o 
  -5   7   2       40.04       38.34      3.95 o 
  -4   7   2      293.88      273.24      5.73 o 
  -3   7   2       26.42       29.47      2.29 o 
  -2   7   2      280.05      300.81      3.42 o 
  -1   7   2       11.50       12.80      1.40 o 
   0   7   2      112.59      117.02      2.20 o 
   1   7   2       61.19       66.57      1.81 o 
   2   7   2      298.08      311.19      3.87 o 
   3   7   2        8.52        7.40      1.92 o 
   4   7   2       23.25       20.31      2.95 o 
   5   7   2       22.46       26.20      2.60 o 
   6   7   2        5.12        1.70      4.04 o 
   7   7   2        2.06        2.74      4.72 o 
   8   7   2        0.07        4.04     10.28 o 
  -8   8   2        2.96       10.82     11.46 o 
  -7   8   2       64.04       72.27      6.58 o 
  -6   8   2       17.51       19.83      4.69 o 
  -5   8   2       46.36       44.02      4.03 o 
  -4   8   2        1.45       -0.23      2.16 o 
  -3   8   2        7.86        6.98      2.09 o 
  -2   8   2      246.03      250.16      3.45 o 
  -1   8   2      392.06      433.92      4.18 o 
   0   8   2        1.41        2.39      1.20 o 
   1   8   2      764.77      787.53      6.25 o 
   2   8   2      640.14      659.49      6.79 o 
   3   8   2       83.24       99.01      3.50 o 
   4   8   2        4.49        5.20      2.30 o 
   5   8   2        0.76       -0.88      2.63 o 
   6   8   2       23.45       28.89      4.06 o 
   7   8   2        0.87        3.47      4.98 o 
  -7   9   2        0.87        3.59      3.89 o 
  -6   9   2        1.09       -2.85      3.56 o 
  -5   9   2        8.76        8.39      3.62 o 
  -4   9   2       48.71       44.68      3.38 o 
  -3   9   2      293.68      292.02      5.98 o 
  -2   9   2      118.15      131.24      3.46 o 
  -1   9   2      268.29      258.27      3.56 o 
   0   9   2       17.00       20.34      1.75 o 
   1   9   2       12.36       14.86      1.72 o 
   2   9   2        0.32        0.18      2.02 o 
   3   9   2      137.01      138.71      6.72 o 
   4   9   2       40.86       45.89      3.15 o 
   5   9   2        0.01       -2.19      2.19 o 
   6   9   2       20.93       20.49      3.58 o 
   7   9   2        0.02       -2.93      5.95 o 
  -7  10   2        0.84        5.28      9.05 o 
  -6  10   2       10.24       12.59      4.02 o 
  -5  10   2        8.13        8.75      3.13 o 
  -4  10   2       17.49       13.08      3.24 o 
  -3  10   2        5.98        5.74      2.42 o 
  -2  10   2       61.65       70.00      2.90 o 
  -1  10   2      218.68      225.17      4.22 o 
   0  10   2       32.81       40.79      2.21 o 
   1  10   2       46.99       52.39      2.72 o 
   2  10   2       23.51       24.76      2.29 o 
   3  10   2        0.18       -1.55      2.56 o 
   4  10   2      116.67      118.54      4.75 o 
   5  10   2       46.99       39.08      3.51 o 
   6  10   2       14.82       15.46      4.05 o 
   7  10   2        0.22        4.25      7.32 o 
  -7  11   2        5.26        3.51      4.91 o 
  -6  11   2        1.57        0.53      3.15 o 
  -5  11   2        3.59        2.07      3.51 o 
  -4  11   2        0.02        1.39      3.09 o 
  -3  11   2      572.95      574.11      9.15 o 
  -2  11   2        8.59        7.04      2.29 o 
  -1  11   2      134.03      152.20      3.98 o 
   0  11   2      153.66      160.23      4.02 o 
   1  11   2        0.45        1.03      2.12 o 
   2  11   2       18.75       19.03      3.50 o 
   3  11   2      419.09      395.47     13.32 o 
   4  11   2       99.78       91.30      4.68 o 
   5  11   2       11.77        6.04      3.49 o 
   6  11   2        2.73        3.97      4.31 o 
   7  11   2        0.02        1.16     10.87 o 
  -7  12   2        2.89        8.94     13.18 o 
  -6  12   2       79.05       91.77      7.33 o 
  -5  12   2        1.63        6.92      3.86 o 
  -4  12   2        2.47        3.25      3.31 o 
  -3  12   2       38.19       33.01      3.64 o 
  -2  12   2        2.85        1.05      2.39 o 
  -1  12   2      104.33      106.25      3.89 o 
   0  12   2      282.90      273.31      5.60 o 
   1  12   2       27.31       26.69      3.07 o 
   2  12   2        6.74        5.20      2.51 o 
   3  12   2      135.68      135.46      5.55 o 
   4  12   2        0.58        2.10      3.14 o 
   5  12   2        0.01        6.27      3.57 o 
   6  12   2        9.12        4.19      5.17 o 
  -6  13   2        2.92        4.17      5.43 o 
  -5  13   2        0.08        0.61      4.05 o 
  -4  13   2        0.63       -3.40      3.40 o 
  -3  13   2        9.13        6.04      3.50 o 
  -2  13   2       30.27       30.43      3.16 o 
  -1  13   2        0.45       -2.56      2.56 o 
   0  13   2        1.79        1.68      2.66 o 
   1  13   2        9.45        5.75      2.75 o 
   2  13   2       13.01       16.02      3.10 o 
   3  13   2        0.59       -1.42      3.24 o 
   4  13   2        0.01       -1.50      4.08 o 
   5  13   2        4.09        8.45      3.85 o 
   6  13   2        1.76        0.96      5.43 o 
  -6  14   2        0.27       11.91      6.61 o 
  -5  14   2        2.75        1.00      5.29 o 
  -4  14   2        5.56       -0.89      4.16 o 
  -3  14   2        0.56        4.52      3.65 o 
  -2  14   2        1.61        1.86      2.89 o 
  -1  14   2        2.03       -1.45      2.77 o 
   0  14   2        6.00        4.50      3.40 o 
   1  14   2        3.76        7.18      3.15 o 
   2  14   2       32.00       36.10      4.67 o 
   3  14   2       83.83       83.59      6.51 o 
   4  14   2       75.19       69.87      5.57 o 
   5  14   2        0.73        6.62      4.97 o 
  -5  15   2        7.95       -1.42      8.02 o 
  -4  15   2        1.46        1.55      5.04 o 
  -3  15   2        3.28       -5.73      5.73 o 
  -2  15   2       64.43       67.13      4.75 o 
  -1  15   2       16.16       12.95      3.47 o 
   0  15   2       62.39       54.96      5.08 o 
   1  15   2       13.22        7.02      4.06 o 
   2  15   2       48.59       50.66      4.95 o 
   3  15   2       20.79       20.00      5.04 o 
   4  15   2       68.83       67.13      6.35 o 
   5  15   2        3.91       -3.39      5.95 o 
  -5  16   2        4.81       14.99      7.80 o 
  -4  16   2       31.04       21.59      6.91 o 
  -3  16   2        1.31        0.12      4.98 o 
  -2  16   2        1.21       -1.19      3.38 o 
  -1  16   2       63.68       65.62      5.25 o 
   0  16   2        0.45        1.36      3.95 o 
   1  16   2       17.75       21.16      3.89 o 
   2  16   2       66.23       72.56      5.15 o 
   3  16   2       10.41       14.29      4.95 o 
   4  16   2        1.99        7.70      5.58 o 
  -4  17   2        3.69       -1.40     10.82 o 
  -3  17   2        6.62        6.25      6.41 o 
  -2  17   2        3.13        0.78      3.92 o 
  -1  17   2       19.80       24.95      4.58 o 
   0  17   2       17.20       20.90      4.76 o 
   1  17   2        0.65       -4.14      4.44 o 
   2  17   2       29.47       20.33      5.56 o 
   3  17   2        3.76        7.09      6.16 o 
   4  17   2        4.04        1.58      7.10 o 
  -3  18   2        2.95       17.17     13.04 o 
  -2  18   2        9.41       18.16      6.85 o 
  -1  18   2       15.70       20.72      6.91 o 
   0  18   2        3.18       -3.47      5.62 o 
   1  18   2        0.06       -8.35      8.35 o 
   2  18   2        0.02       -1.53      7.55 o 
   3  18   2        4.11        7.26      9.20 o 
  -2  19   2        4.13        5.32     12.89 o 
  -1  19   2       19.83       15.44      8.47 o 
   0  19   2        2.49        5.95      6.44 o 
   1  19   2        4.00       -5.54      7.47 o 
  -8   1   3        5.03        4.92      4.44 o 
  -7   1   3       70.46       79.24      4.46 o 
  -6   1   3       20.78       19.84      2.48 o 
  -5   1   3      316.91      323.90      4.88 o 
  -4   1   3       62.60       69.85      2.26 o 
  -3   1   3      618.48      592.52      5.44 o 
  -2   1   3       29.56       28.29      1.26 o 
  -1   1   3       97.83       87.62      1.38 o 
   0   1   3        1.00        2.52      0.80 o 
   1   1   3       13.43       13.62      0.99 o 
   2   1   3        7.56        8.51      0.96 o 
   3   1   3      304.26      283.41      3.51 o 
   4   1   3        7.09        3.20      1.35 o 
   5   1   3        1.91        2.73      1.74 o 
   6   1   3       20.68       20.91      2.12 o 
   7   1   3       25.03       41.96      4.86 o 
   8   1   3        9.76       27.30      8.33 o 
  -8   2   3        9.58       17.64      4.98 o 
  -7   2   3        4.48        0.99      3.13 o 
  -6   2   3        1.00       -0.50      2.15 o 
  -5   2   3      110.69      115.24      3.45 o 
  -4   2   3        2.09        2.19      1.50 o 
  -3   2   3      991.69      955.25      6.78 o 
  -2   2   3      148.85      158.03      1.93 o 
  -1   2   3       21.03       20.05      1.06 o 
   0   2   3      720.07      692.43      4.66 o 
   1   2   3       94.60       88.18      1.57 o 
   2   2   3      373.83      367.01      3.34 o 
   3   2   3      404.43      387.67      4.10 o 
   4   2   3      125.09      122.95      3.04 o 
   5   2   3        1.46       -2.24      3.07 o 
   6   2   3       15.22       19.00      2.92 o 
   7   2   3       39.80       44.28      5.14 o 
   8   2   3        0.29        0.42      5.89 o 
  -8   3   3        0.03        2.79      7.50 o 
  -7   3   3      139.60      155.03      5.97 o 
  -6   3   3       14.29       19.74      2.48 o 
  -5   3   3      362.78      362.59      5.77 o 
  -4   3   3       88.25       91.83      3.49 o 
  -3   3   3      237.44      231.71      3.53 o 
  -2   3   3       51.77       57.85      1.33 o 
  -1   3   3     1198.22     1129.52      6.77 o 
   0   3   3        0.54       -0.35      0.95 o 
   1   3   3      663.74      627.52      4.29 o 
   2   3   3      438.28      410.73      3.72 o 
   3   3   3      261.96      255.69      3.96 o 
   4   3   3        0.32       -1.95      1.95 o 
   5   3   3        3.14        4.76      2.44 o 
   6   3   3      155.49      153.02      5.48 o 
   7   3   3        2.86       -0.54      4.05 o 
   8   3   3        9.48       15.96      6.50 o 
  -8   4   3       15.56       33.00      6.58 o 
  -7   4   3        4.16        4.49      4.68 o 
  -6   4   3        0.43       -2.51      2.51 o 
  -5   4   3      265.46      256.38      5.30 o 
  -4   4   3      138.84      138.29      3.22 o 
  -3   4   3      424.44      393.46      4.32 o 
  -2   4   3      198.69      196.84      2.30 o 
  -1   4   3      140.27      129.32      2.09 o 
   0   4   3       54.51       47.75      1.43 o 
   1   4   3      534.30      509.08      3.93 o 
   2   4   3      265.47      286.06      3.39 o 
   3   4   3       14.97       11.28      1.38 o 
   4   4   3        0.20        0.81      1.70 o 
   5   4   3       19.93       14.36      2.67 o 
   6   4   3       34.82       29.24      4.52 o 
   7   4   3        0.61        2.71      3.78 o 
   8   4   3       11.61        9.17      6.82 o 
  -8   5   3        0.03        2.05      5.80 o 
  -7   5   3       87.22       90.83      6.21 o 
  -6   5   3       40.61       44.89      3.86 o 
  -5   5   3      394.97      381.35      6.81 o 
  -4   5   3      120.51      114.86      3.48 o 
  -3   5   3       12.54       11.99      1.55 o 
  -2   5   3      429.22      439.44      3.96 o 
  -1   5   3      293.61      292.96      3.10 o 
   0   5   3      134.73      130.34      2.14 o 
   1   5   3      106.25      113.58      2.14 o 
   2   5   3      461.12      464.04      4.69 o 
   3   5   3        2.61        0.18      1.42 o 
   4   5   3       10.92       10.42      2.00 o 
   5   5   3       74.60       75.11      4.10 o 
   6   5   3        5.95        0.17      3.48 o 
   7   5   3        7.62        7.73      4.42 o 
   8   5   3       16.98       17.72      6.50 o 
  -8   6   3        8.21       12.61      7.91 o 
  -7   6   3        0.02        1.17      4.26 o 
  -6   6   3       41.23       33.18      4.80 o 
  -5   6   3       10.36       10.66      3.14 o 
  -4   6   3      222.10      204.14      5.24 o 
  -3   6   3       46.95       46.55      2.89 o 
  -2   6   3      317.35      339.05      3.69 o 
  -1   6   3      298.89      298.40      3.20 o 
   0   6   3        6.86        7.25      1.19 o 
   1   6   3      100.61       96.94      2.06 o 
   2   6   3        0.10        1.38      1.33 o 
   3   6   3        8.89       11.01      1.94 o 
   4   6   3       11.66       12.25      2.78 o 
   5   6   3      108.93      107.42      3.60 o 
   6   6   3        3.11        2.31      3.65 o 
   7   6   3        5.04        2.71      4.65 o 
   8   6   3        2.19        2.11      7.71 o 
  -8   7   3       19.00       31.81     12.86 o 
  -7   7   3        1.85       -2.53      4.34 o 
  -6   7   3        0.64        3.39      5.83 o 
  -5   7   3        0.04        3.10      2.51 o 
  -4   7   3      116.72      110.57      4.59 o 
  -3   7   3      146.87      157.88      4.09 o 
  -2   7   3      152.62      172.08      2.79 o 
  -1   7   3      443.40      465.96      4.24 o 
   0   7   3       77.51       77.70      2.29 o 
   1   7   3       66.14       71.02      1.93 o 
   2   7   3       16.23       25.26      1.88 o 
   3   7   3        4.19        2.77      2.02 o 
   4   7   3       57.54       64.43      3.15 o 
   5   7   3      158.92      152.64      4.52 o 
   6   7   3        0.62        3.45      3.69 o 
   7   7   3        0.30        2.43      4.80 o 
  -8   8   3        8.04        1.16     11.26 o 
  -7   8   3        5.44       -2.80      4.63 o 
  -6   8   3        0.92       -4.04      4.04 o 
  -5   8   3       55.70       57.35      4.05 o 
  -4   8   3       25.97       29.00      6.06 o 
  -3   8   3      114.08      122.69      4.35 o 
  -2   8   3       11.41        7.27      1.60 o 
  -1   8   3        7.17        7.51      1.42 o 
   0   8   3      521.25      545.46      5.09 o 
   1   8   3      282.66      285.07      3.65 o 
   2   8   3        0.27       -1.43      1.85 o 
   3   8   3        0.56       -0.39      2.18 o 
   4   8   3        5.99        6.51      2.68 o 
   5   8   3       41.64       38.68      3.96 o 
   6   8   3        1.13        6.67      3.13 o 
   7   8   3        2.97       11.37      5.34 o 
  -7   9   3        4.53       12.59     10.31 o 
  -6   9   3        8.03        5.97      4.68 o 
  -5   9   3       59.05       59.06      3.90 o 
  -4   9   3       76.96       79.84      4.37 o 
  -3   9   3       38.96       42.18      3.06 o 
  -2   9   3        0.60       -1.77      1.77 o 
  -1   9   3       30.47       35.28      2.06 o 
   0   9   3      456.58      451.97      4.94 o 
   1   9   3       23.10       25.90      2.14 o 
   2   9   3        8.95        7.81      2.21 o 
   3   9   3       36.06       29.75      3.01 o 
   4   9   3       90.45       80.94      3.78 o 
   5   9   3        2.77       -0.59      2.49 o 
   6   9   3        1.05       -3.24      3.24 o 
   7   9   3        1.45       -0.92      6.38 o 
  -7  10   3        0.47       10.87      4.80 o 
  -6  10   3       42.05       53.22      8.95 o 
  -5  10   3      108.01      101.34      4.99 o 
  -4  10   3       10.66       13.41      3.32 o 
  -3  10   3      318.93      315.28      6.32 o 
  -2  10   3        1.42       -0.67      1.97 o 
  -1  10   3      104.32      115.52      3.36 o 
   0  10   3      183.00      181.78      3.96 o 
   1  10   3       15.39       12.72      2.27 o 
   2  10   3        0.45       -1.47      2.30 o 
   3  10   3        8.36        7.64      2.87 o 
   4  10   3       83.43       88.08      4.64 o 
   5  10   3        3.89       -2.45      2.77 o 
   6  10   3        3.39        3.67      3.59 o 
   7  10   3        1.65        5.93      7.24 o 
  -7  11   3        0.84        2.10      5.24 o 
  -6  11   3        0.40        2.60      3.48 o 
  -5  11   3        0.00       -1.80      3.52 o 
  -4  11   3       18.94       23.35      3.93 o 
  -3  11   3        0.25       -1.86      2.59 o 
  -2  11   3        9.32        7.04      2.36 o 
  -1  11   3       21.41       25.12      2.66 o 
   0  11   3       14.53       13.08      2.43 o 
   1  11   3       12.24       10.81      2.54 o 
   2  11   3       21.90       23.89      2.75 o 
   3  11   3       11.32        6.58      3.74 o 
   4  11   3        1.34        1.06      2.96 o 
   5  11   3        9.10       13.95      3.69 o 
   6  11   3        4.78        0.37      4.27 o 
  -6  12   3        0.30        1.45      3.94 o 
  -5  12   3       18.27       18.66      4.39 o 
  -4  12   3       45.93       44.15      4.53 o 
  -3  12   3      113.06      116.09      5.17 o 
  -2  12   3      124.72      135.59      4.52 o 
  -1  12   3        4.62        1.16      2.45 o 
   0  12   3       33.30       37.75      3.42 o 
   1  12   3       22.35       22.02      3.05 o 
   2  12   3        0.75       -1.86      2.43 o 
   3  12   3        4.09        5.53      3.27 o 
   4  12   3        6.54        6.23      3.32 o 
   5  12   3       10.92        3.68      3.74 o 
   6  12   3        0.34        6.13      5.30 o 
  -6  13   3        0.02        5.33      5.29 o 
  -5  13   3        0.49       -2.06      4.16 o 
  -4  13   3        1.82        4.67      4.09 o 
  -3  13   3        0.40        1.04      3.63 o 
  -2  13   3       30.75       32.80      3.29 o 
  -1  13   3       10.61        8.74      2.97 o 
   0  13   3       58.15       54.26      4.10 o 
   1  13   3       17.66       14.10      3.05 o 
   2  13   3        0.21        0.60      2.73 o 
   3  13   3       15.71       10.97      4.01 o 
   4  13   3        7.04        6.18      3.94 o 
   5  13   3        1.20       -2.51      3.81 o 
   6  13   3        2.42        6.32      6.26 o 
  -6  14   3        6.52       13.65     12.44 o 
  -5  14   3        5.10        1.85      5.45 o 
  -4  14   3       30.36       24.78      5.12 o 
  -3  14   3       19.90       28.18      4.72 o 
  -2  14   3       54.41       58.34      4.30 o 
  -1  14   3       30.31       25.51      3.76 o 
   0  14   3        1.01       -3.18      3.18 o 
   1  14   3       11.51        8.62      3.41 o 
   2  14   3        0.02       -1.25      2.86 o 
   3  14   3       37.82       32.36      5.69 o 
   4  14   3        0.68       -0.01      4.00 o 
   5  14   3        0.48        1.79      5.00 o 
  -5  15   3       24.96       20.01      8.67 o 
  -4  15   3        2.39        5.45      5.33 o 
  -3  15   3        0.00        6.20      4.47 o 
  -2  15   3       37.59       43.61      4.39 o 
  -1  15   3       65.71       63.61      5.38 o 
   0  15   3       11.79        6.82      3.89 o 
   1  15   3       19.10       13.80      3.63 o 
   2  15   3       17.12       17.13      4.31 o 
   3  15   3       39.33       33.08      4.95 o 
   4  15   3        3.63        2.00      4.85 o 
   5  15   3        5.78        7.99      5.65 o 
  -5  16   3        0.01       22.30     15.23 o 
  -4  16   3        0.06       -3.40      6.33 o 
  -3  16   3        8.57        5.82      5.29 o 
  -2  16   3       62.26       62.06      5.05 o 
  -1  16   3        2.36       -0.66      3.97 o 
   0  16   3        0.25        7.34      4.25 o 
   1  16   3       21.93       17.21      4.91 o 
   2  16   3        8.19       10.83      4.77 o 
   3  16   3        0.99       -3.77      5.09 o 
   4  16   3        0.22       -6.50      6.50 o 
  -4  17   3        0.03       13.16     11.61 o 
  -3  17   3        0.32        4.08      6.46 o 
  -2  17   3        0.37        5.16      4.82 o 
  -1  17   3        5.72       13.42      5.16 o 
   0  17   3        0.07       -2.13      4.71 o 
   1  17   3       16.15       11.27      5.29 o 
   2  17   3        0.67        4.22      5.04 o 
   3  17   3        1.79        8.35      6.95 o 
  -3  18   3        1.59       10.64     12.00 o 
  -2  18   3        0.65       -2.97      7.01 o 
  -1  18   3       13.00        0.94      8.18 o 
   0  18   3        0.00       11.69      6.52 o 
   1  18   3       11.42        3.15      7.64 o 
   2  18   3       25.80       12.00     10.69 o 
  -1  19   3        5.25       -6.66     19.84 o 
   0  19   3        0.82        2.64      6.66 o 
   1  19   3       14.80       29.62     16.24 o 
  -8   0   4        1.52       -5.51      8.66 o 
  -7   0   4        7.22        2.62      4.75 o 
  -6   0   4      526.12      518.20     10.10 o 
  -5   0   4      119.64      130.66      7.60 o 
  -4   0   4        9.82        5.49      2.93 o 
  -3   0   4      107.79      111.11      2.76 o 
  -2   0   4     2247.18     2132.79     16.56 o 
  -1   0   4       16.37       13.93      1.48 o 
   0   0   4     2419.30     2276.75     20.17 o 
   1   0   4      164.96      167.37      2.92 o 
   2   0   4      605.32      587.89      6.35 o 
   3   0   4      173.08      174.47      3.80 o 
   4   0   4       11.21        7.97      3.12 o 
   5   0   4       42.07       39.01      3.23 o 
   6   0   4        0.97        0.69      3.72 o 
   7   0   4       38.17       43.02      5.48 o 
  -8   1   4        0.02        2.56      4.87 o 
  -7   1   4        1.03       -0.53      3.30 o 
  -6   1   4       45.09       40.78      3.05 o 
  -5   1   4        0.05       -2.10      2.10 o 
  -4   1   4       51.43       50.88      2.57 o 
  -3   1   4      754.77      748.32      5.43 o 
  -2   1   4     1388.71     1315.19      7.16 o 
  -1   1   4       65.40       71.94      1.73 o 
   0   1   4      761.40      684.98      4.80 o 
   1   1   4      252.69      274.12      2.66 o 
   2   1   4      307.92      302.41      3.01 o 
   3   1   4       77.64       89.00      2.23 o 
   4   1   4       59.40       62.05      2.45 o 
   5   1   4       20.33       24.62      2.13 o 
   6   1   4       32.13       35.05      3.09 o 
   7   1   4        2.71        0.61      2.96 o 
   8   1   4        0.23        3.91      5.07 o 
  -8   2   4       14.39       24.99      5.32 o 
  -7   2   4        0.83        1.27      3.34 o 
  -6   2   4      452.58      474.48      7.39 o 
  -5   2   4      183.60      189.14      4.29 o 
  -4   2   4      155.31      141.13      3.55 o 
  -3   2   4       57.79       54.21      1.80 o 
  -2   2   4      169.39      153.51      2.15 o 
  -1   2   4      143.86      133.59      1.87 o 
   0   2   4        5.65        4.41      1.05 o 
   1   2   4      446.75      436.49      3.52 o 
   2   2   4      238.26      243.89      2.90 o 
   3   2   4       49.16       57.07      2.40 o 
   4   2   4      102.28      100.09      3.16 o 
   5   2   4       37.80       39.38      2.36 o 
   6   2   4       48.05       54.94      2.89 o 
   7   2   4       22.63       10.87      7.13 o 
   8   2   4        0.27       -1.35      5.24 o 
  -8   3   4        0.48        3.31      6.01 o 
  -7   3   4       61.17       70.71      7.17 o 
  -6   3   4        9.14       10.46      2.78 o 
  -5   3   4       24.70       30.32      2.74 o 
  -4   3   4       42.22       36.99      2.13 o 
  -3   3   4       68.35       73.55      2.43 o 
  -2   3   4      270.82      241.93      2.80 o 
  -1   3   4        0.06       -0.78      0.94 o 
   0   3   4       41.63       44.39      1.52 o 
   1   3   4        1.59        0.59      1.00 o 
   2   3   4       22.02       29.39      1.56 o 
   3   3   4      187.63      203.12      3.56 o 
   4   3   4       61.76       61.51      2.38 o 
   5   3   4       16.37       15.21      2.06 o 
   6   3   4        4.81       -1.99      3.16 o 
   7   3   4        5.55        3.03      4.31 o 
   8   3   4        0.35       -5.26      5.26 o 
  -8   4   4        9.11        0.03      7.38 o 
  -7   4   4       34.64       27.56      5.03 o 
  -6   4   4        0.64       -1.60      2.83 o 
  -5   4   4      100.00      107.29      4.22 o 
  -4   4   4      171.11      173.94      4.19 o 
  -3   4   4       32.50       31.74      1.85 o 
  -2   4   4      462.39      478.78      4.14 o 
  -1   4   4      326.44      313.94      3.17 o 
   0   4   4      360.79      369.60      3.50 o 
   1   4   4       22.81       22.25      1.34 o 
   2   4   4       10.98        8.91      1.31 o 
   3   4   4        6.22        9.79      1.74 o 
   4   4   4        2.59        3.02      1.87 o 
   5   4   4       83.32       79.99      3.09 o 
   6   4   4       12.65        9.02      3.14 o 
   7   4   4       19.39       25.08      4.48 o 
   8   4   4        4.67        5.44      5.88 o 
  -8   5   4       20.10       27.93      7.49 o 
  -7   5   4       26.37       36.04      5.32 o 
  -6   5   4        9.28        8.61      3.08 o 
  -5   5   4        2.79        5.26      2.76 o 
  -4   5   4      376.03      380.46      6.36 o 
  -3   5   4      101.68      109.16      2.61 o 
  -2   5   4        2.83        0.16      1.09 o 
  -1   5   4      117.43      119.75      2.31 o 
   0   5   4      114.66      122.58      2.23 o 
   1   5   4      259.13      251.47      3.11 o 
   2   5   4        9.11        9.27      1.36 o 
   3   5   4       56.62       59.15      2.56 o 
   4   5   4        2.25       -1.04      2.05 o 
   5   5   4        1.37        3.44      2.20 o 
   6   5   4        0.00        0.86      2.96 o 
   7   5   4        6.15        6.67      4.13 o 
   8   5   4        2.28        7.15      9.63 o 
  -8   6   4        0.10       18.15     11.64 o 
  -7   6   4       15.44       18.02      5.08 o 
  -6   6   4       41.65       41.09      4.94 o 
  -5   6   4      112.76      103.34      3.94 o 
  -4   6   4      245.33      240.13      5.45 o 
  -3   6   4       15.61       13.95      2.00 o 
  -2   6   4       14.67       12.76      1.48 o 
  -1   6   4      220.20      219.81      2.99 o 
   0   6   4       58.79       60.50      1.85 o 
   1   6   4      143.92      148.25      2.74 o 
   2   6   4       70.32       60.29      2.24 o 
   3   6   4       30.77       24.78      2.43 o 
   4   6   4      121.13      111.64      3.69 o 
   5   6   4       25.09       17.72      2.57 o 
   6   6   4        3.74        1.80      3.19 o 
   7   6   4        0.30        2.94      4.23 o 
  -8   7   4       28.39       23.11     12.62 o 
  -7   7   4       23.42       22.88      5.30 o 
  -6   7   4       10.75       10.28      4.65 o 
  -5   7   4       69.92       60.22      4.96 o 
  -4   7   4      413.00      406.54      8.15 o 
  -3   7   4       42.01       42.83      2.78 o 
  -2   7   4      176.41      181.48      3.22 o 
  -1   7   4      244.51      245.57      3.39 o 
   0   7   4       75.82       79.65      2.15 o 
   1   7   4      302.00      314.25      3.75 o 
   2   7   4       77.26       88.68      2.96 o 
   3   7   4       82.24       89.84      3.66 o 
   4   7   4       10.53        7.23      2.24 o 
   5   7   4        1.59        2.75      2.47 o 
   6   7   4        2.47        1.49      2.95 o 
   7   7   4        0.29        8.65      4.53 o 
  -7   8   4       12.21       13.93      4.55 o 
  -6   8   4       12.84       10.96      4.79 o 
  -5   8   4        5.98        1.53      3.04 o 
  -4   8   4      226.46      226.29      7.01 o 
  -3   8   4        1.00       -0.42      2.26 o 
  -2   8   4        5.70        2.58      1.90 o 
  -1   8   4        0.33       -1.44      1.44 o 
   0   8   4       63.41       66.52      2.24 o 
   1   8   4       52.55       55.47      2.34 o 
   2   8   4        5.97        5.35      2.33 o 
   3   8   4       75.97       76.55      3.70 o 
   4   8   4       82.64       76.87      3.73 o 
   5   8   4       19.03       19.20      3.37 o 
   6   8   4        0.57        0.29      3.37 o 
   7   8   4        3.14        4.20      6.05 o 
  -7   9   4        2.45       -1.27      5.90 o 
  -6   9   4        2.21        2.53      4.65 o 
  -5   9   4       24.20       18.70      4.25 o 
  -4   9   4       70.04       73.29      9.41 o 
  -3   9   4      181.25      185.72      5.29 o 
  -2   9   4       57.82       68.00      3.16 o 
  -1   9   4        2.69        0.99      1.84 o 
   0   9   4       38.67       40.87      2.48 o 
   1   9   4       21.03       23.33      2.28 o 
   2   9   4        4.31        1.91      2.14 o 
   3   9   4        0.95        0.43      2.60 o 
   4   9   4       48.29       51.07      3.49 o 
   5   9   4       16.48       10.38      3.35 o 
   6   9   4       48.66       60.68      4.82 o 
   7   9   4       13.61       12.32      7.96 o 
  -7  10   4        6.33       10.66      4.92 o 
  -6  10   4        5.03        0.76      4.07 o 
  -5  10   4        5.35        6.05      3.17 o 
  -4  10   4       67.64       67.19      4.55 o 
  -3  10   4       27.74       30.89      3.46 o 
  -2  10   4        0.22        0.85      2.28 o 
  -1  10   4       83.82       88.40      3.45 o 
   0  10   4       37.11       37.23      2.77 o 
   1  10   4       11.84       12.33      2.47 o 
   2  10   4        1.11       -2.61      2.61 o 
   3  10   4       88.01       86.57      4.52 o 
   4  10   4        9.84        6.06      3.04 o 
   5  10   4        0.24        0.87      4.35 o 
   6  10   4        1.94        1.08      3.74 o 
   7  10   4        0.94       -5.91     10.00 o 
  -7  11   4        1.01        1.24     11.09 o 
  -6  11   4        0.59       -3.32      3.61 o 
  -5  11   4        5.65        7.67      5.32 o 
  -4  11   4        2.08        5.08      3.49 o 
  -3  11   4       34.07       31.12      3.61 o 
  -2  11   4        0.87        0.25      2.36 o 
  -1  11   4       48.98       55.52      3.38 o 
   0  11   4        7.10        8.38      2.45 o 
   1  11   4        8.36        8.99      2.70 o 
   2  11   4       30.98       37.86      3.15 o 
   3  11   4        6.05        4.63      3.23 o 
   4  11   4       28.64       24.32      3.82 o 
   5  11   4       13.83       14.84      3.72 o 
   6  11   4        0.01        1.57      4.44 o 
  -6  12   4       26.32       25.31      6.14 o 
  -5  12   4        2.97       -0.43      3.80 o 
  -4  12   4       13.75        9.93      4.17 o 
  -3  12   4       56.52       52.67      4.99 o 
  -2  12   4       72.25       72.75      4.02 o 
  -1  12   4       47.62       48.51      4.01 o 
   0  12   4      166.10      168.51      5.37 o 
   1  12   4       11.05       11.26      2.87 o 
   2  12   4       54.33       51.43      3.66 o 
   3  12   4       39.48       37.09      4.65 o 
   4  12   4        0.33        0.22      3.51 o 
   5  12   4        2.52        0.49      5.23 o 
   6  12   4       19.24       26.09      5.75 o 
  -6  13   4        0.98        4.76      8.65 o 
  -5  13   4        0.30       -0.49      4.73 o 
  -4  13   4       28.95       39.65      5.22 o 
  -3  13   4       51.34       44.68      4.59 o 
  -2  13   4       69.80       69.12      4.49 o 
  -1  13   4       19.84       17.21      3.60 o 
   0  13   4        3.16        1.60      3.06 o 
   1  13   4       34.95       41.02      3.77 o 
   2  13   4        5.55        3.86      2.68 o 
   3  13   4        2.17        0.70      3.69 o 
   4  13   4        7.98        8.90      4.06 o 
   5  13   4        1.46        4.78      4.88 o 
  -5  14   4        0.10       -6.06      7.06 o 
  -4  14   4        4.67        5.01      4.61 o 
  -3  14   4       21.24       19.19      4.11 o 
  -2  14   4       27.26       23.56      4.58 o 
  -1  14   4        1.70        1.23      3.26 o 
   0  14   4       29.68       32.45      4.27 o 
   1  14   4       41.57       35.49      4.07 o 
   2  14   4       83.18       89.81      5.62 o 
   3  14   4        6.50       12.55      5.21 o 
   4  14   4        1.30        5.57      4.70 o 
   5  14   4        3.64        0.33      5.36 o 
  -5  15   4        3.09       12.67      6.59 o 
  -4  15   4        3.74        8.59      5.57 o 
  -3  15   4        4.29        3.55      4.44 o 
  -2  15   4       72.37       70.33      5.44 o 
  -1  15   4        2.31        2.41      4.28 o 
   0  15   4        3.92        1.33      3.91 o 
   1  15   4       11.32       14.23      3.94 o 
   2  15   4        1.36        6.75      4.60 o 
   3  15   4        6.35        0.14      4.17 o 
   4  15   4       23.22       37.75      6.53 o 
   5  15   4        0.02        5.84     13.40 o 
  -4  16   4        0.60       -2.29      7.40 o 
  -3  16   4       18.71       11.58      5.78 o 
  -2  16   4       36.25       37.11      4.83 o 
  -1  16   4        6.13        2.09      4.16 o 
   0  16   4        0.86        0.30      4.23 o 
   1  16   4       27.23       28.52      5.06 o 
   2  16   4       13.71       18.45      5.29 o 
   3  16   4        0.02       13.21      6.28 o 
   4  16   4        6.48        3.27      6.77 o 
  -3  17   4       13.95       12.78      9.04 o 
  -2  17   4       27.48       29.27      7.09 o 
  -1  17   4       39.87       35.16      6.78 o 
   0  17   4        7.80        8.82      5.75 o 
   1  17   4        9.66        6.75      6.45 o 
   2  17   4        1.45        1.69      5.63 o 
   3  17   4        1.12       16.20      9.26 o 
  -2  18   4        5.34       -6.99      6.99 o 
  -1  18   4        0.25       -4.70      9.65 o 
   0  18   4        9.59       -4.18      7.59 o 
   1  18   4        4.34       12.94      8.32 o 
   2  18   4        4.22       -8.61      8.61 o 
  -8   1   5        1.22       -0.03      5.73 o 
  -7   1   5       33.05       32.31      4.26 o 
  -6   1   5        1.53       -2.36      2.87 o 
  -5   1   5        4.36        0.22      2.44 o 
  -4   1   5       16.62       22.20      2.50 o 
  -3   1   5        1.68        1.01      1.15 o 
  -2   1   5        0.31       -0.87      0.87 o 
  -1   1   5      766.27      767.71      5.04 o 
   0   1   5      304.50      325.39      3.27 o 
   1   1   5      296.75      290.93      2.92 o 
   2   1   5      108.62      102.13      1.96 o 
   3   1   5      112.94      125.09      3.25 o 
   4   1   5        3.83        3.64      1.87 o 
   5   1   5       20.79       15.90      2.24 o 
   6   1   5        4.01        1.70      2.18 o 
   7   1   5        0.04        1.08      3.98 o 
   8   1   5        0.87        4.00      4.84 o 
  -8   2   5        5.87        6.41      6.23 o 
  -7   2   5       38.09       35.08      5.55 o 
  -6   2   5       24.18       25.30      3.35 o 
  -5   2   5        1.12       -1.62      2.60 o 
  -4   2   5        0.39       -1.27      1.94 o 
  -3   2   5       97.21      102.78      2.24 o 
  -2   2   5      219.37      224.98      2.75 o 
  -1   2   5        0.19       -0.96      0.96 o 
   0   2   5       53.88       55.79      1.66 o 
   1   2   5       47.02       46.61      1.57 o 
   2   2   5      314.69      312.60      3.32 o 
   3   2   5       60.47       58.28      2.99 o 
   4   2   5       49.27       49.06      2.62 o 
   5   2   5       10.51       11.98      2.17 o 
   6   2   5        3.41       -1.48      2.35 o 
   7   2   5        1.90       -3.07      3.10 o 
   8   2   5        0.01       -4.51      7.96 o 
  -8   3   5        0.00        6.72      6.01 o 
  -7   3   5        0.21       -2.55      4.60 o 
  -6   3   5       18.11       10.42      3.31 o 
  -5   3   5      107.00      102.86      4.46 o 
  -4   3   5        7.51       11.81      2.24 o 
  -3   3   5        3.88        3.11      1.29 o 
  -2   3   5        0.84       -0.40      0.99 o 
  -1   3   5      308.37      300.85      2.98 o 
   0   3   5      784.47      770.59      5.80 o 
   1   3   5        3.74        3.00      1.14 o 
   2   3   5      133.35      130.47      2.56 o 
   3   3   5        2.64        0.62      1.59 o 
   4   3   5      158.14      151.98      3.61 o 
   5   3   5       11.43        8.79      2.14 o 
   6   3   5       52.72       55.11      3.40 o 
   7   3   5        0.00       -4.13      4.13 o 
  -8   4   5        0.28       -6.19      6.19 o 
  -7   4   5       33.06       34.54      5.33 o 
  -6   4   5        4.41       -0.61      3.04 o 
  -5   4   5       51.37       50.21      3.52 o 
  -4   4   5       18.03       22.38      2.72 o 
  -3   4   5      120.80      138.62      2.78 o 
  -2   4   5      487.62      478.10      4.34 o 
  -1   4   5      264.70      255.71      3.14 o 
   0   4   5      608.39      620.73      5.31 o 
   1   4   5        0.07       -1.15      1.15 o 
   2   4   5      712.88      701.60      6.46 o 
   3   4   5       65.18       73.29      2.81 o 
   4   4   5      152.41      138.15      4.28 o 
   5   4   5       26.10       27.63      2.58 o 
   6   4   5        0.50       -0.88      2.75 o 
   7   4   5        0.78        6.26      5.03 o 
  -8   5   5        2.08       -4.88      5.91 o 
  -7   5   5        0.44        8.10      4.80 o 
  -6   5   5       20.72        9.82      5.19 o 
  -5   5   5      161.32      149.00      4.57 o 
  -4   5   5        6.77        3.45      2.55 o 
  -3   5   5       24.80       28.60      2.06 o 
  -2   5   5      266.93      283.14      3.65 o 
  -1   5   5      111.92      129.28      2.73 o 
   0   5   5      472.72      454.98      4.28 o 
   1   5   5       75.28       87.41      2.28 o 
   2   5   5       59.12       68.07      2.45 o 
   3   5   5      109.56      105.11      3.50 o 
   4   5   5      178.03      194.27      4.91 o 
   5   5   5        9.15       11.88      2.36 o 
   6   5   5       22.26       26.12      5.30 o 
   7   5   5        0.08        5.67      4.24 o 
  -8   6   5        7.76       10.99      7.80 o 
  -7   6   5        0.73        1.89      4.88 o 
  -6   6   5        0.79       -3.22      3.22 o 
  -5   6   5       10.05        9.07      2.94 o 
  -4   6   5       14.04       13.95      2.97 o 
  -3   6   5        9.75        5.09      2.15 o 
  -2   6   5        1.23       -1.43      1.43 o 
  -1   6   5      194.43      208.97      3.17 o 
   0   6   5        5.34        7.14      1.38 o 
   1   6   5      189.26      185.28      3.20 o 
   2   6   5       25.43       19.92      2.22 o 
   3   6   5        0.08       -1.46      2.37 o 
   4   6   5       22.58       18.88      2.56 o 
   5   6   5       18.22       16.79      2.75 o 
   6   6   5        4.05        4.05      3.09 o 
   7   6   5        0.44        2.52      4.37 o 
  -7   7   5        0.41        8.47      5.11 o 
  -6   7   5       14.15        2.81      5.13 o 
  -5   7   5       11.71       13.39      3.39 o 
  -4   7   5       47.93       48.54      4.10 o 
  -3   7   5        5.59        4.67      2.28 o 
  -2   7   5       10.02        9.30      2.02 o 
  -1   7   5      354.81      368.58      4.29 o 
   0   7   5      219.46      238.90      3.50 o 
   1   7   5       52.85       59.49      2.44 o 
   2   7   5        6.12        4.63      2.13 o 
   3   7   5       78.79       78.24      3.71 o 
   4   7   5       69.67       65.38      5.36 o 
   5   7   5        0.78        0.11      2.78 o 
   6   7   5       22.75       27.89      4.05 o 
   7   7   5       17.79       28.57      5.99 o 
  -7   8   5        1.61        1.06      6.51 o 
  -6   8   5        0.44        2.75      4.65 o 
  -5   8   5        8.74       16.52      3.63 o 
  -4   8   5       64.38       61.16      4.51 o 
  -3   8   5        0.44       -2.29      2.29 o 
  -2   8   5       41.73       38.47      2.62 o 
  -1   8   5      143.58      144.59      3.42 o 
   0   8   5        2.43        1.85      1.76 o 
   1   8   5        1.86        2.44      1.88 o 
   2   8   5       70.44       77.33      3.65 o 
   3   8   5        0.92       -2.49      2.49 o 
   4   8   5        2.34        2.94      2.46 o 
   5   8   5        0.12       -3.02      3.02 o 
   6   8   5        3.08       -2.27      3.29 o 
   7   8   5        9.20       28.23      6.89 o 
  -7   9   5        0.09       -4.46      6.19 o 
  -6   9   5        0.29       -3.47      3.47 o 
  -5   9   5       48.69       46.01      4.45 o 
  -4   9   5      149.78      133.45      6.28 o 
  -3   9   5       41.37       39.97      3.08 o 
  -2   9   5        4.09        0.42      2.21 o 
  -1   9   5      204.40      214.71      5.41 o 
   0   9   5       59.10       63.90      3.08 o 
   1   9   5        2.40        2.41      2.12 o 
   2   9   5        0.01       -2.48      2.48 o 
   3   9   5       62.21       58.40      5.87 o 
   4   9   5        0.00        3.69      2.95 o 
   5   9   5       20.97       25.83      4.38 o 
   6   9   5        0.59        5.48      3.68 o 
   7   9   5       20.21       15.70     11.83 o 
  -7  10   5        1.40       -6.88      6.88 o 
  -6  10   5        1.84        4.97      4.25 o 
  -5  10   5       13.07        7.50      4.04 o 
  -4  10   5       45.98       44.36      4.28 o 
  -3  10   5        3.20        2.68      2.48 o 
  -2  10   5        0.52       -2.05      2.42 o 
  -1  10   5        9.47        4.86      2.43 o 
   0  10   5       69.49       80.52      3.50 o 
   1  10   5       24.93       26.22      3.43 o 
   2  10   5      468.96      458.18      7.29 o 
   3  10   5       10.88        5.02      3.36 o 
   4  10   5       65.46       73.62      4.54 o 
   5  10   5        1.19        5.60      3.39 o 
   6  10   5        3.37        4.29      4.36 o 
  -6  11   5        1.06       -3.88      3.88 o 
  -5  11   5        7.51       -1.40      4.11 o 
  -4  11   5       42.72       43.31      4.99 o 
  -3  11   5       66.29       63.94      3.91 o 
  -2  11   5       73.83       74.48      4.00 o 
  -1  11   5        8.73       12.23      2.96 o 
   0  11   5        5.74        2.82      2.67 o 
   1  11   5       96.80      107.05      4.35 o 
   2  11   5       60.26       74.21      3.77 o 
   3  11   5       44.65       41.47      4.13 o 
   4  11   5       10.25        8.51      3.80 o 
   5  11   5        1.95       -3.28      3.28 o 
   6  11   5        0.70        0.19      4.47 o 
  -6  12   5        0.00       -5.53      5.53 o 
  -5  12   5        0.03       -3.99      3.99 o 
  -4  12   5       27.40       28.81      4.71 o 
  -3  12   5       37.78       31.90      3.55 o 
  -2  12   5       14.18       13.72      3.11 o 
  -1  12   5        0.80        0.60      3.01 o 
   0  12   5        7.56        8.08      3.21 o 
   1  12   5       13.84       11.75      2.95 o 
   2  12   5       28.70       38.92      3.49 o 
   3  12   5       26.04       36.00      4.55 o 
   4  12   5       12.01       14.25      4.08 o 
   5  12   5       16.50       11.18      5.39 o 
   6  12   5       10.47       13.99      5.73 o 
  -6  13   5        6.70       12.40      7.76 o 
  -5  13   5        2.95        5.66      5.67 o 
  -4  13   5        0.05        1.69      4.25 o 
  -3  13   5      101.19       96.09      4.79 o 
  -2  13   5        5.28        7.62      3.32 o 
  -1  13   5        4.64        6.38      3.25 o 
   0  13   5        8.04        8.47      3.29 o 
   1  13   5       31.76       35.08      3.90 o 
   2  13   5       28.14       29.04      4.37 o 
   3  13   5        0.85        3.02      3.79 o 
   4  13   5        1.54       -0.93      3.98 o 
   5  13   5        0.36       -4.65      4.89 o 
  -5  14   5        0.96       -1.36      5.76 o 
  -4  14   5        0.71       -1.15      4.41 o 
  -3  14   5       64.24       57.87      4.46 o 
  -2  14   5       30.01       25.03      4.32 o 
  -1  14   5        5.91        4.52      3.92 o 
   0  14   5        1.25        2.03      3.54 o 
   1  14   5       46.68       50.31      4.95 o 
   2  14   5       21.08       19.88      4.56 o 
   3  14   5        0.56        2.11      4.18 o 
   4  14   5        3.24        7.01      5.25 o 
   5  14   5        7.57        9.30      6.69 o 
  -5  15   5        3.82       12.87      7.57 o 
  -4  15   5        2.14        4.57      5.83 o 
  -3  15   5        0.73        2.52      4.49 o 
  -2  15   5        9.83        8.01      3.96 o 
  -1  15   5       10.93        4.40      4.15 o 
   0  15   5        1.67        0.96      4.90 o 
   1  15   5       48.88       43.82      5.00 o 
   2  15   5        3.45        3.25      4.45 o 
   3  15   5        6.20        1.05      4.86 o 
   4  15   5        0.08        3.60      5.61 o 
  -4  16   5        0.40        2.14      9.93 o 
  -3  16   5        0.10        2.02      5.25 o 
  -2  16   5       51.37       50.62      5.82 o 
  -1  16   5        2.01        5.19      4.33 o 
   0  16   5        4.64        4.96      4.37 o 
   1  16   5       20.13       24.25      5.26 o 
   2  16   5        1.13        0.89      4.88 o 
   3  16   5        0.75       12.00      7.96 o 
  -3  17   5        0.53       -5.62      6.72 o 
  -2  17   5       14.31       21.54      8.47 o 
  -1  17   5        0.11       -1.24      5.53 o 
   0  17   5       11.20       10.64      6.04 o 
   1  17   5        9.87       12.13      6.78 o 
   2  17   5       10.74       16.52      7.07 o 
   3  17   5        2.10       -0.68      8.93 o 
  -2  18   5        3.88       12.59      7.95 o 
  -1  18   5       12.69        0.39      7.81 o 
   0  18   5       34.71       21.48     12.17 o 
   1  18   5       10.22       -7.49      7.49 o 
  -8   0   6       28.74       41.31     17.25 o 
  -7   0   6       18.71        4.70      8.51 o 
  -6   0   6       22.76        8.89      4.70 o 
  -5   0   6        1.12       -3.95      3.95 o 
  -4   0   6      107.49      108.54      4.59 o 
  -3   0   6      101.31      117.60      5.50 o 
  -2   0   6        6.38        6.28      1.58 o 
  -1   0   6      504.89      501.38      6.08 o 
   0   0   6       93.36      108.92      3.93 o 
   1   0   6     2974.54     2829.79     21.03 o 
   2   0   6      267.13      269.64      6.01 o 
   3   0   6       25.90       27.47      3.17 o 
   4   0   6      259.48      237.40      7.19 o 
   5   0   6      601.44      585.49     12.49 o 
   6   0   6        6.12        6.46      3.86 o 
   7   0   6       11.37       -3.47      4.64 o 
  -8   1   6        0.28        0.48      5.60 o 
  -7   1   6        2.54        2.39      4.35 o 
  -6   1   6      105.02      100.06      5.42 o 
  -5   1   6        8.34        5.23      3.32 o 
  -4   1   6        3.26        1.21      2.08 o 
  -3   1   6       98.72      114.36      2.86 o 
  -2   1   6        8.50       13.04      1.26 o 
  -1   1   6      387.03      383.21      3.58 o 
   0   1   6      346.94      356.14      3.60 o 
   1   1   6      324.16      328.28      3.46 o 
   2   1   6       10.87        9.22      1.30 o 
   3   1   6      179.37      193.46      4.13 o 
   4   1   6      237.89      240.24      5.49 o 
   5   1   6      147.58      137.33      4.29 o 
   6   1   6        9.03        8.98      2.92 o 
   7   1   6       13.65       19.96      4.18 o 
  -8   2   6        1.19       -3.50      5.67 o 
  -7   2   6        0.34       -2.17      4.21 o 
  -6   2   6        0.00       -3.19      3.19 o 
  -5   2   6       18.92       14.26      4.05 o 
  -4   2   6      113.51      114.99      3.93 o 
  -3   2   6      132.30      134.58      2.91 o 
  -2   2   6       35.71       35.53      1.48 o 
  -1   2   6      248.97      227.69      2.87 o 
   0   2   6      117.28      114.43      2.36 o 
   1   2   6      934.77      983.57      6.94 o 
   2   2   6      149.81      154.29      2.68 o 
   3   2   6        1.78       -0.02      1.78 o 
   4   2   6      321.61      307.85      5.94 o 
   5   2   6      182.20      195.42      5.62 o 
   6   2   6        0.76        5.19      2.68 o 
   7   2   6        0.29        1.86      3.61 o 
  -8   3   6        0.65       -1.21      6.94 o 
  -7   3   6        8.63        2.22      4.58 o 
  -6   3   6        1.65        4.00      4.18 o 
  -5   3   6       85.41       83.44      4.51 o 
  -4   3   6       23.54       30.94      3.12 o 
  -3   3   6       11.17       12.76      1.86 o 
  -2   3   6       15.88       12.54      1.32 o 
  -1   3   6      215.01      226.99      2.86 o 
   0   3   6      402.88      398.90      4.13 o 
   1   3   6       51.59       62.70      1.93 o 
   2   3   6       24.72       31.39      1.80 o 
   3   3   6       80.86       84.71      2.82 o 
   4   3   6      121.97      103.32      3.56 o 
   5   3   6        2.62       -2.12      2.12 o 
   6   3   6        0.36       -2.39      2.90 o 
   7   3   6        8.88       -2.50      3.50 o 
  -8   4   6        3.08        1.46      8.06 o 
  -7   4   6        0.01       -3.53      6.33 o 
  -6   4   6       16.38       13.74      4.82 o 
  -5   4   6        1.86        0.57      2.52 o 
  -4   4   6        4.42        2.59      2.62 o 
  -3   4   6        6.82        2.29      1.82 o 
  -2   4   6       90.28       93.79      2.24 o 
  -1   4   6      172.92      173.49      2.65 o 
   0   4   6      691.27      699.95      5.83 o 
   1   4   6        0.21       -0.58      1.34 o 
   2   4   6       46.77       43.84      2.06 o 
   3   4   6        0.46       -0.15      2.08 o 
   4   4   6       20.40       16.71      2.52 o 
   5   4   6       65.43       64.61      3.35 o 
   6   4   6      106.32      119.31      5.19 o 
   7   4   6        0.33        4.95      4.30 o 
  -8   5   6        6.38       11.98      8.25 o 
  -7   5   6        0.01       -0.98      4.22 o 
  -6   5   6        9.17        9.86      3.69 o 
  -5   5   6       42.24       40.00      3.42 o 
  -4   5   6        2.29        1.10      2.77 o 
  -3   5   6       26.94       29.93      2.47 o 
  -2   5   6      352.06      367.43      4.25 o 
  -1   5   6       31.70       34.85      1.82 o 
   0   5   6      105.50      106.70      2.59 o 
   1   5   6       79.97       89.57      2.65 o 
   2   5   6      171.25      164.25      3.73 o 
   3   5   6      460.03      440.90      6.78 o 
   4   5   6        1.67        4.41      2.46 o 
   5   5   6        2.70       -2.25      2.25 o 
   6   5   6       15.35       16.53      3.51 o 
   7   5   6        1.25       10.22      4.59 o 
  -7   6   6        0.25        2.40      5.38 o 
  -6   6   6        2.10       -1.89      4.43 o 
  -5   6   6      134.12      130.93      5.11 o 
  -4   6   6        9.57        5.20      2.99 o 
  -3   6   6        9.88        8.28      2.29 o 
  -2   6   6        2.53        1.60      1.81 o 
  -1   6   6       97.44       94.52      2.71 o 
   0   6   6      244.00      245.91      3.80 o 
   1   6   6      436.81      432.83      5.41 o 
   2   6   6        5.55        5.94      2.45 o 
   3   6   6        0.33        2.43      2.36 o 
   4   6   6        6.49        3.76      2.46 o 
   5   6   6        1.96       -1.83      2.57 o 
   6   6   6      113.57      123.29      7.08 o 
   7   6   6       14.07       18.04      5.98 o 
  -7   7   6        0.12        3.02      6.44 o 
  -6   7   6        7.93        3.80      4.79 o 
  -5   7   6        0.49       -1.08      2.98 o 
  -4   7   6       55.74       51.41      4.00 o 
  -3   7   6        0.08       -0.51      2.40 o 
  -2   7   6       10.33        8.90      2.20 o 
  -1   7   6        4.62        3.06      1.95 o 
   0   7   6       11.64       11.77      1.97 o 
   1   7   6      293.09      288.47      5.63 o 
   2   7   6      243.11      243.08      4.84 o 
   3   7   6      966.24      893.08     11.89 o 
   4   7   6        7.26        4.44      2.58 o 
   5   7   6       75.06       76.22      4.79 o 
   6   7   6        3.98       -0.92      3.38 o 
   7   7   6        0.32        1.12      5.74 o 
  -7   8   6        0.51        2.54      6.27 o 
  -6   8   6        0.00        0.10      6.01 o 
  -5   8   6       10.65        9.34      4.88 o 
  -4   8   6       77.18       75.17      4.95 o 
  -3   8   6      175.39      178.01      5.26 o 
  -2   8   6       82.19       86.34      3.62 o 
  -1   8   6       92.81       99.12      3.43 o 
   0   8   6        0.98        0.83      2.07 o 
   1   8   6        3.60       -0.17      2.03 o 
   2   8   6       15.69       16.24      2.57 o 
   3   8   6        2.33        5.06      2.83 o 
   4   8   6       10.21        7.12      3.00 o 
   5   8   6        1.63        1.61      3.39 o 
   6   8   6       36.45       47.67      4.67 o 
  -7   9   6       15.53       19.87      6.13 o 
  -6   9   6        0.44       -0.27      3.82 o 
  -5   9   6        0.49       -2.47      3.41 o 
  -4   9   6       26.56       22.41      4.01 o 
  -3   9   6       13.82       17.68      3.24 o 
  -2   9   6       12.84       12.47      2.77 o 
  -1   9   6        4.44        6.75      2.38 o 
   0   9   6       33.11       33.76      2.82 o 
   1   9   6        6.06        9.11      2.52 o 
   2   9   6       51.02       59.39      3.41 o 
   3   9   6       74.44       76.52      4.59 o 
   4   9   6        0.02        1.28      2.82 o 
   5   9   6        0.36       -3.47      3.47 o 
   6   9   6        3.52        1.99      4.04 o 
  -7  10   6        9.02       -1.56      9.42 o 
  -6  10   6       10.12       29.47      5.42 o 
  -5  10   6        9.89       10.65      4.65 o 
  -4  10   6       58.01       53.64      7.11 o 
  -3  10   6       71.36       71.49      4.12 o 
  -2  10   6        3.43        5.37      2.71 o 
  -1  10   6       14.76        7.64      3.13 o 
   0  10   6      100.28      103.04      4.07 o 
   1  10   6        2.89       -0.45      2.55 o 
   2  10   6        3.75        3.30      2.58 o 
   3  10   6       31.83       27.44      4.08 o 
   4  10   6        4.34       -0.04      3.60 o 
   5  10   6        2.03        8.44      5.43 o 
   6  10   6        0.01       -0.76      4.21 o 
  -6  11   6        0.82       -3.37      5.64 o 
  -5  11   6        4.71        7.73      4.09 o 
  -4  11   6        3.16        0.11      4.23 o 
  -3  11   6       13.02       10.19      3.31 o 
  -2  11   6       41.21       42.63      3.61 o 
  -1  11   6       42.75       39.57      3.65 o 
   0  11   6       61.00       53.24      4.35 o 
   1  11   6       73.45       72.22      4.43 o 
   2  11   6       69.41       66.05      4.81 o 
   3  11   6        0.46       -3.27      3.27 o 
   4  11   6        5.17        8.68      4.10 o 
   5  11   6        0.54       -0.94      4.26 o 
   6  11   6        3.34        5.63      4.94 o 
  -6  12   6        4.33        3.33      8.11 o 
  -5  12   6        0.18       -1.01      4.60 o 
  -4  12   6        0.18       -1.82      3.92 o 
  -3  12   6      128.38      114.62      5.09 o 
  -2  12   6        0.52       -2.92      2.92 o 
  -1  12   6        4.70       -0.28      3.10 o 
   0  12   6       50.66       45.83      4.19 o 
   1  12   6        3.60        4.11      3.10 o 
   2  12   6       33.25       33.58      4.36 o 
   3  12   6       21.93       16.55      4.28 o 
   4  12   6       20.76       27.90      4.61 o 
   5  12   6        6.74       13.20      5.46 o 
  -5  13   6        5.22        3.71      5.89 o 
  -4  13   6        3.76        3.35      4.63 o 
  -3  13   6        0.06       -2.37      3.09 o 
  -2  13   6       19.59       17.62      3.92 o 
  -1  13   6       14.63       14.83      3.93 o 
   0  13   6        9.98        8.79      3.48 o 
   1  13   6      159.40      160.83      6.82 o 
   2  13   6        4.83        4.30      3.80 o 
   3  13   6       62.92       61.66      5.60 o 
   4  13   6       20.02       23.28      5.71 o 
   5  13   6        2.36        2.92      5.56 o 
  -5  14   6        0.45       -1.75      6.98 o 
  -4  14   6       13.04       11.98      5.67 o 
  -3  14   6       19.06       25.25      4.16 o 
  -2  14   6       46.99       44.17      4.91 o 
  -1  14   6       24.94       22.22      4.56 o 
   0  14   6       10.04        2.68      4.02 o 
   1  14   6        0.94        3.15      4.47 o 
   2  14   6       46.11       44.01      5.29 o 
   3  14   6        3.10        3.86      4.80 o 
   4  14   6        5.08        7.11      5.74 o 
  -4  15   6        0.26       -5.88      7.47 o 
  -3  15   6        1.10        2.25      5.08 o 
  -2  15   6        1.38        6.74      4.37 o 
  -1  15   6        0.16       -0.19      4.41 o 
   0  15   6        6.16        6.64      4.29 o 
   1  15   6       53.08       60.71      5.64 o 
   2  15   6        8.66       11.41      6.44 o 
   3  15   6        1.32        5.32      6.18 o 
   4  15   6        0.06       -6.14      6.14 o 
  -4  16   6        0.00        5.22     10.57 o 
  -3  16   6        1.51        4.94      6.02 o 
  -2  16   6       18.53       10.44      6.10 o 
  -1  16   6        0.17       -2.89      5.25 o 
   0  16   6       29.66       16.20      6.20 o 
   1  16   6        4.21        8.08      6.25 o 
   2  16   6       14.47       10.06      5.94 o 
   3  16   6        1.11        5.45     10.28 o 
  -3  17   6        4.14        5.18      8.56 o 
  -2  17   6       35.75       44.58      9.07 o 
  -1  17   6        5.53       11.22      7.07 o 
   0  17   6       24.62       11.45      9.02 o 
   1  17   6        0.19       13.57      8.36 o 
   2  17   6        1.22        1.65     11.78 o 
  -1  18   6       16.39        7.29     14.69 o 
   0  18   6       17.98       15.61     11.96 o 
  -8   1   7        0.89       -4.92     10.29 o 
  -7   1   7        0.27       -3.30      5.24 o 
  -6   1   7        8.91       11.23      4.12 o 
  -5   1   7      137.83      141.72      6.30 o 
  -4   1   7        0.10       -2.07      2.38 o 
  -3   1   7        8.81        1.88      2.15 o 
  -2   1   7       31.94       35.39      1.91 o 
  -1   1   7      361.13      389.22      4.05 o 
   0   1   7      401.31      408.56      4.23 o 
   1   1   7       46.92       45.08      1.88 o 
   2   1   7        9.84        5.76      1.72 o 
   3   1   7        5.75        3.19      1.91 o 
   4   1   7       24.82       25.67      3.24 o 
   5   1   7       99.39      108.50      5.04 o 
   6   1   7        1.23       -2.32      2.76 o 
   7   1   7        9.04        9.32      4.10 o 
  -8   2   7        0.00        0.97      8.40 o 
  -7   2   7        0.19       -5.50      5.50 o 
  -6   2   7       12.26        6.71      4.12 o 
  -5   2   7       48.49       54.63      3.80 o 
  -4   2   7      163.90      153.97      4.70 o 
  -3   2   7      132.45      121.89      3.75 o 
  -2   2   7      171.44      179.69      2.97 o 
  -1   2   7      563.03      553.33      4.75 o 
   0   2   7       24.12       30.00      1.73 o 
   1   2   7        4.60        5.10      1.44 o 
   2   2   7      188.59      191.73      3.91 o 
   3   2   7       76.69       78.83      3.07 o 
   4   2   7      221.78      223.84      5.24 o 
   5   2   7       39.98       38.81      3.35 o 
   6   2   7       25.86       36.78      4.08 o 
   7   2   7        0.99       -3.76      4.29 o 
  -8   3   7        1.38       -6.14     10.45 o 
  -7   3   7       40.08       41.70      5.79 o 
  -6   3   7       23.31       17.91      4.35 o 
  -5   3   7       17.70       18.91      3.38 o 
  -4   3   7        4.85        3.85      2.55 o 
  -3   3   7      217.14      212.01      4.24 o 
  -2   3   7        5.58        5.79      1.70 o 
  -1   3   7        4.35        6.32      1.42 o 
   0   3   7      601.41      628.80      5.56 o 
   1   3   7       15.92       18.99      1.79 o 
   2   3   7      402.15      390.53      5.61 o 
   3   3   7      126.25      128.50      3.69 o 
   4   3   7       36.55       33.34      2.87 o 
   5   3   7      117.80      108.83      5.54 o 
   6   3   7       36.31       31.02      4.07 o 
   7   3   7        8.82        4.74      4.14 o 
  -8   4   7        0.97        0.37     11.73 o 
  -7   4   7        1.05       -1.10      4.52 o 
  -6   4   7        0.51       -1.76      3.65 o 
  -5   4   7       50.02       52.81      4.00 o 
  -4   4   7       24.04       16.72      2.76 o 
  -3   4   7       15.24        6.89      2.25 o 
  -2   4   7       79.80       89.09      2.79 o 
  -1   4   7       94.36       92.44      2.50 o 
   0   4   7        1.93        2.13      1.64 o 
   1   4   7      215.10      217.91      3.74 o 
   2   4   7       45.75       47.62      2.79 o 
   3   4   7       72.24       71.73      3.31 o 
   4   4   7      381.01      355.26      6.49 o 
   5   4   7       62.77       61.54      4.03 o 
   6   4   7       43.53       50.01      4.57 o 
   7   4   7        2.62        0.38      5.57 o 
  -7   5   7       17.87       19.79      5.07 o 
  -6   5   7        4.06        0.74      4.12 o 
  -5   5   7        4.00        6.76      3.16 o 
  -4   5   7      122.58      121.40      5.04 o 
  -3   5   7       27.63       25.16      2.73 o 
  -2   5   7       12.32       13.48      2.13 o 
  -1   5   7       31.03       29.31      2.26 o 
   0   5   7       11.80        5.89      1.91 o 
   1   5   7       60.13       55.73      2.70 o 
   2   5   7      148.08      146.95      4.28 o 
   3   5   7        7.21        3.46      2.69 o 
   4   5   7        1.81        5.50      2.63 o 
   5   5   7       14.39       15.50      3.50 o 
   6   5   7       33.36       31.03      4.25 o 
   7   5   7       13.80       12.72      4.88 o 
  -7   6   7       15.70       15.47      5.66 o 
  -6   6   7       32.37       36.18      5.21 o 
  -5   6   7        1.07       -2.80      3.03 o 
  -4   6   7        3.61        2.51      3.04 o 
  -3   6   7       45.08       51.73      3.23 o 
  -2   6   7       62.55       56.01      2.81 o 
  -1   6   7      181.21      185.95      4.14 o 
   0   6   7       14.71       14.76      2.18 o 
   1   6   7        1.27       -0.93      2.00 o 
   2   6   7        0.31       -2.01      2.01 o 
   3   6   7      307.20      304.46      6.60 o 
   4   6   7       22.82       17.67      2.96 o 
   5   6   7       17.64       15.20      3.38 o 
   6   6   7        2.98        4.54      3.80 o 
  -7   7   7        0.60       -2.85      6.39 o 
  -6   7   7       82.00       89.18      5.92 o 
  -5   7   7        0.29       -1.21      3.23 o 
  -4   7   7        0.31       -2.96      2.96 o 
  -3   7   7        0.57       -2.59      2.59 o 
  -2   7   7      316.64      321.47      6.14 o 
  -1   7   7       29.66       33.58      2.55 o 
   0   7   7        4.52        6.08      2.20 o 
   1   7   7       84.77       88.06      3.58 o 
   2   7   7        8.78        6.11      2.59 o 
   3   7   7       18.40       24.01      3.03 o 
   4   7   7        6.36        8.20      2.94 o 
   5   7   7        3.83        2.29      3.13 o 
   6   7   7        4.75       -3.59      4.02 o 
  -7   8   7        0.49        7.26      6.84 o 
  -6   8   7        1.27        1.63      4.04 o 
  -5   8   7        7.20        5.41      4.72 o 
  -4   8   7        0.04       -3.75      3.75 o 
  -3   8   7        8.52        3.76      2.87 o 
  -2   8   7      114.21      107.17      4.33 o 
  -1   8   7      158.42      172.94      4.52 o 
   0   8   7      139.34      150.60      4.26 o 
   1   8   7       28.15       23.61      2.93 o 
   2   8   7      129.15      128.91      4.57 o 
   3   8   7        8.69        8.09      3.08 o 
   4   8   7       40.26       41.41      3.80 o 
   5   8   7        0.05        0.19      3.35 o 
   6   8   7        0.39       -3.57      3.95 o 
  -7   9   7        9.28        4.08      9.90 o 
  -6   9   7        3.48        4.60      4.60 o 
  -5   9   7        0.04       -1.98      4.14 o 
  -4   9   7        6.22        2.21      4.18 o 
  -3   9   7       49.60       50.40      5.95 o 
  -2   9   7        8.67        9.55      3.10 o 
  -1   9   7       77.16       82.24      3.97 o 
   0   9   7       74.04       83.34      3.81 o 
   1   9   7       59.40       65.29      3.71 o 
   2   9   7       84.86       94.06      5.38 o 
   3   9   7        0.40        0.77      3.06 o 
   4   9   7        0.16        4.94      3.58 o 
   5   9   7       49.46       51.84      5.11 o 
   6   9   7        0.06       -3.44      4.53 o 
  -6  10   7        0.16        2.63      7.18 o 
  -5  10   7       26.97       32.88      6.63 o 
  -4  10   7       24.86       22.31      5.41 o 
  -3  10   7       50.52       54.59      5.77 o 
  -2  10   7       88.81       98.77      4.45 o 
  -1  10   7        6.31        2.91      2.70 o 
   0  10   7        1.39        1.31      2.73 o 
   1  10   7       15.62       12.85      3.06 o 
   2  10   7      352.80      333.93      7.34 o 
   3  10   7       73.97       64.59      5.10 o 
   4  10   7       39.14       36.40      4.73 o 
   5  10   7        2.95       -0.34      5.03 o 
   6  10   7        0.69       -0.22      4.93 o 
  -6  11   7        0.14        0.80      5.72 o 
  -5  11   7        3.53        7.03      4.89 o 
  -4  11   7        1.27        0.61      4.19 o 
  -3  11   7       33.10       44.60      4.01 o 
  -2  11   7        4.19        0.03      3.06 o 
  -1  11   7        1.97        3.99      3.02 o 
   0  11   7        0.11       -2.35      2.91 o 
   1  11   7        0.67        0.74      3.10 o 
   2  11   7       21.31       15.90      4.32 o 
   3  11   7       22.46       17.45      4.27 o 
   4  11   7       21.95       15.84      4.46 o 
   5  11   7        3.04        1.41      6.46 o 
  -6  12   7        0.85       -7.16      7.16 o 
  -5  12   7        7.28       16.57      8.66 o 
  -4  12   7        0.02        1.74      4.49 o 
  -3  12   7        0.72       -3.17      3.17 o 
  -2  12   7        6.72        3.94      3.48 o 
  -1  12   7        0.28        0.27      3.41 o 
   0  12   7        0.06       -2.16      3.17 o 
   1  12   7       14.44        9.90      3.62 o 
   2  12   7        0.52       -2.58      3.95 o 
   3  12   7        4.01        2.65      4.09 o 
   4  12   7       12.39       10.01      5.28 o 
   5  12   7        4.84       -2.12      5.25 o 
  -5  13   7        1.86       -3.60      5.86 o 
  -4  13   7       14.66       12.63      5.03 o 
  -3  13   7        2.73        2.53      3.78 o 
  -2  13   7        2.45        3.44      3.72 o 
  -1  13   7       95.76       95.18      7.47 o 
   0  13   7       12.20       13.47      3.67 o 
   1  13   7       78.26       77.23      5.62 o 
   2  13   7        2.35        1.07      4.15 o 
   3  13   7        1.09        0.62      4.47 o 
   4  13   7        9.08        6.08      5.56 o 
  -5  14   7        1.71        9.86      9.47 o 
  -4  14   7       10.92        5.23      6.47 o 
  -3  14   7       15.79       18.77      4.26 o 
  -2  14   7        3.46       -0.56      3.92 o 
  -1  14   7       10.84       19.35      4.65 o 
   0  14   7       78.33       82.40      5.99 o 
   1  14   7       13.80       20.45      5.01 o 
   2  14   7       17.33       17.52      5.74 o 
   3  14   7        0.34       -2.28      5.21 o 
   4  14   7        0.05        0.63      6.50 o 
  -4  15   7       12.36       13.45     11.48 o 
  -3  15   7        2.23        1.42      6.24 o 
  -2  15   7        3.94       10.49      5.37 o 
  -1  15   7        0.57       -3.06      4.67 o 
   0  15   7        0.56        2.51      5.25 o 
   1  15   7       93.65       98.48      6.57 o 
   2  15   7       10.80       10.46      6.60 o 
   3  15   7       12.29       18.87      6.98 o 
  -3  16   7        0.04        8.02      7.28 o 
  -2  16   7        0.08       -8.02      8.02 o 
  -1  16   7       17.66       21.95      6.51 o 
   0  16   7        0.63       -4.53      8.28 o 
   1  16   7        0.03       -2.11      7.89 o 
   2  16   7        6.27        5.16     10.72 o 
  -2  17   7        9.42        1.78      8.23 o 
  -1  17   7        0.28       -2.72      6.59 o 
   0  17   7       18.40        8.23      8.33 o 
   1  17   7        2.25        3.06      9.46 o 
  -7   0   8        5.63        0.01      7.75 o 
  -6   0   8        0.81        8.36      7.64 o 
  -5   0   8       29.45       28.84      7.86 o 
  -4   0   8      831.56      822.50     18.84 o 
  -3   0   8       80.39       83.41      6.11 o 
  -2   0   8      190.68      182.59      8.01 o 
  -1   0   8      420.96      387.77      7.11 o 
   0   0   8      120.61      148.67      5.60 o 
   1   0   8        8.54       12.72      2.75 o 
   2   0   8      232.90      238.29      6.73 o 
   3   0   8       74.28       78.09      6.22 o 
   4   0   8      120.18      123.95      7.15 o 
   5   0   8       23.56       25.54      5.08 o 
   6   0   8        0.94       -2.81      4.44 o 
   7   0   8        3.12        0.00      8.67 o 
  -7   1   8        0.63       -2.97      5.40 o 
  -6   1   8        2.43       -4.29      4.92 o 
  -5   1   8       24.78       21.35      3.85 o 
  -4   1   8       25.58       17.00      3.83 o 
  -3   1   8       83.68       90.18      4.18 o 
  -2   1   8      275.60      268.09      4.46 o 
  -1   1   8       23.51       33.04      2.27 o 
   0   1   8       92.19       95.72      2.87 o 
   1   1   8       16.74       22.38      2.06 o 
   2   1   8      110.63      109.22      3.82 o 
   3   1   8       33.76       40.19      3.02 o 
   4   1   8      145.17      136.59      4.84 o 
   5   1   8      114.61      111.22      5.08 o 
   6   1   8       13.05        8.67      3.33 o 
   7   1   8        0.84       -2.06      4.41 o 
  -7   2   8        6.66        3.55      5.48 o 
  -6   2   8       20.14       16.91      5.03 o 
  -5   2   8       76.16       70.15      5.00 o 
  -4   2   8       51.20       53.22      4.52 o 
  -3   2   8        5.20        2.43      2.75 o 
  -2   2   8      176.55      163.51      3.75 o 
  -1   2   8      311.89      285.00      4.30 o 
   0   2   8       61.44       65.35      2.61 o 
   1   2   8        0.75        5.85      1.84 o 
   2   2   8       71.27       73.58      3.44 o 
   3   2   8        4.61        3.53      2.58 o 
   4   2   8       24.75       20.57      3.11 o 
   5   2   8       10.76       13.03      3.42 o 
   6   2   8        2.19       12.86      3.78 o 
   7   2   8        0.33        0.74      4.70 o 
  -7   3   8        0.03       -4.65      4.65 o 
  -6   3   8       20.73       34.45      5.43 o 
  -5   3   8       32.11       31.27      4.35 o 
  -4   3   8        0.07       -1.95      3.22 o 
  -3   3   8       55.29       50.73      3.79 o 
  -2   3   8       29.25       35.56      2.50 o 
  -1   3   8        0.01        3.35      1.76 o 
   0   3   8       31.79       40.27      2.39 o 
   1   3   8      199.93      188.94      4.58 o 
   2   3   8       50.97       57.27      3.21 o 
   3   3   8      131.12      131.24      4.41 o 
   4   3   8       91.34       88.63      4.29 o 
   5   3   8        0.06        3.09      3.18 o 
   6   3   8        5.17        5.56      3.68 o 
  -7   4   8        1.93        6.67      5.79 o 
  -6   4   8        0.05        3.45      4.66 o 
  -5   4   8       71.37       71.26      5.26 o 
  -4   4   8        2.27        3.27      2.92 o 
  -3   4   8       95.55       92.50      4.52 o 
  -2   4   8       53.77       58.63      3.19 o 
  -1   4   8      325.40      322.28      5.04 o 
   0   4   8       49.12       63.29      2.77 o 
   1   4   8      243.90      244.90      4.58 o 
   2   4   8        1.51        3.83      2.35 o 
   3   4   8       35.11       32.83      3.17 o 
   4   4   8        2.74        1.52      2.73 o 
   5   4   8       26.14       23.08      3.70 o 
   6   4   8       29.47       29.84      4.49 o 
  -7   5   8        0.02       -5.57      5.57 o 
  -6   5   8       15.60       17.21      4.89 o 
  -5   5   8       89.03       95.81      5.47 o 
  -4   5   8       43.86       37.49      3.70 o 
  -3   5   8      597.71      571.33      9.73 o 
  -2   5   8      123.84      124.19      3.95 o 
  -1   5   8        1.49        4.25      2.09 o 
   0   5   8       35.66       37.25      2.76 o 
   1   5   8       15.47       13.28      2.32 o 
   2   5   8        2.24        2.81      2.50 o 
   3   5   8      256.13      265.17      6.35 o 
   4   5   8        4.24        5.94      2.89 o 
   5   5   8        0.49        1.49      3.19 o 
   6   5   8        7.63        3.24      3.88 o 
  -7   6   8        8.59        8.93      7.61 o 
  -6   6   8       11.54       10.82      3.70 o 
  -5   6   8       24.00       18.53      4.03 o 
  -4   6   8        1.16        4.52      3.08 o 
  -3   6   8      125.56      123.85      5.86 o 
  -2   6   8       20.97       19.80      2.82 o 
  -1   6   8       24.85       29.11      2.63 o 
   0   6   8      225.49      234.81      4.89 o 
   1   6   8       63.27       67.78      3.66 o 
   2   6   8        0.00       -1.97      2.45 o 
   3   6   8        1.18       -1.49      2.79 o 
   4   6   8       27.97       30.47      3.25 o 
   5   6   8        1.34       -0.81      3.32 o 
   6   6   8       44.95       40.87      5.49 o 
  -7   7   8        1.40        3.67     11.68 o 
  -6   7   8        7.30        9.37      3.89 o 
  -5   7   8        1.33        7.27      4.14 o 
  -4   7   8       26.76       31.03      3.68 o 
  -3   7   8       65.05       59.77      4.85 o 
  -2   7   8       52.80       50.39      3.55 o 
  -1   7   8        0.19       -1.03      2.54 o 
   0   7   8        2.36        1.09      2.33 o 
   1   7   8       35.29       34.27      4.72 o 
   2   7   8      100.96      105.01      4.30 o 
   3   7   8       46.61       39.52      3.81 o 
   4   7   8        0.18       -1.78      2.88 o 
   5   7   8        2.73       -1.94      3.44 o 
   6   7   8        0.42       -4.40      4.40 o 
  -7   8   8        1.31        2.17     12.84 o 
  -6   8   8        0.00        1.99      4.56 o 
  -5   8   8        1.08        2.22      4.64 o 
  -4   8   8       16.77       19.14      3.76 o 
  -3   8   8        0.32        0.20      3.12 o 
  -2   8   8       73.70       80.78      4.43 o 
  -1   8   8       77.95       83.08      4.05 o 
   0   8   8      147.70      145.16      4.60 o 
   1   8   8       10.84       11.58      3.14 o 
   2   8   8       10.04       12.66      3.63 o 
   3   8   8       84.34       87.48      6.26 o 
   4   8   8       54.69       47.99      4.47 o 
   5   8   8        0.35        0.90      3.60 o 
   6   8   8       48.77       53.83      6.37 o 
  -6   9   8        0.02        0.16      7.51 o 
  -5   9   8        1.99       -1.67      4.89 o 
  -4   9   8       12.01       10.96      5.17 o 
  -3   9   8       24.82       18.51      4.26 o 
  -2   9   8       73.45       79.00      4.28 o 
  -1   9   8       78.14       92.49      4.31 o 
   0   9   8        1.27        1.72      2.69 o 
   1   9   8       53.12       57.54      5.43 o 
   2   9   8      133.37      140.74      5.32 o 
   3   9   8        6.29        8.76      3.31 o 
   4   9   8        9.50       13.26      3.82 o 
   5   9   8        0.19       -2.82      4.23 o 
  -6  10   8       12.87        6.79      8.38 o 
  -5  10   8        0.78       10.41      6.42 o 
  -4  10   8        1.40       -4.78      4.78 o 
  -3  10   8       55.76       52.16      4.21 o 
  -2  10   8       30.67       23.23      4.48 o 
  -1  10   8        0.16       -1.55      2.92 o 
   0  10   8       80.09       80.57      4.68 o 
   1  10   8       13.27       13.43      3.46 o 
   2  10   8       40.51       34.00      4.47 o 
   3  10   8        2.13        3.04      3.69 o 
   4  10   8        0.02        4.29      3.81 o 
   5  10   8        9.69       14.08      5.05 o 
  -6  11   8       22.26       22.96      7.79 o 
  -5  11   8        0.37        9.63      5.86 o 
  -4  11   8       12.13        3.54      4.43 o 
  -3  11   8        0.00       -0.26      3.18 o 
  -2  11   8        3.13        3.23      3.40 o 
  -1  11   8      232.29      237.44      7.90 o 
   0  11   8       78.00       78.74      4.83 o 
   1  11   8      103.42       94.74      5.17 o 
   2  11   8       36.12       33.94      4.85 o 
   3  11   8        1.68        5.08      3.91 o 
   4  11   8        0.22       -2.13      4.47 o 
   5  11   8        7.40        5.69      5.95 o 
  -5  12   8        1.35        4.67      6.04 o 
  -4  12   8        2.34       11.02      5.58 o 
  -3  12   8        1.46        6.56      3.78 o 
  -2  12   8        2.00        1.67      3.69 o 
  -1  12   8       32.90       34.08      4.83 o 
   0  12   8       32.56       32.87      4.17 o 
   1  12   8       49.63       47.87      4.94 o 
   2  12   8       40.53       32.78      5.52 o 
   3  12   8        4.10       -1.82      4.48 o 
   4  12   8        1.70        5.12      5.14 o 
  -5  13   8       24.94       31.14     13.79 o 
  -4  13   8        0.98       -4.77      5.87 o 
  -3  13   8        1.03        2.35      3.96 o 
  -2  13   8        0.19       -4.00      4.00 o 
  -1  13   8        3.49       13.95      4.42 o 
   0  13   8        0.98        1.78      3.66 o 
   1  13   8       38.58       35.72      5.09 o 
   2  13   8        0.39        8.22      4.80 o 
   3  13   8        0.01       -1.40      4.99 o 
   4  13   8        2.02        2.79      6.44 o 
  -4  14   8       20.54       17.10     28.67 o 
  -3  14   8        6.31       -1.58      6.85 o 
  -2  14   8       19.11       23.05      5.70 o 
  -1  14   8        0.01       -4.13      4.13 o 
   0  14   8        0.10       -4.82      4.82 o 
   1  14   8       10.66        8.68      4.46 o 
   2  14   8        2.05        2.08      6.12 o 
   3  14   8        0.00        0.35      5.57 o 
  -3  15   8        1.17        2.94      6.47 o 
  -2  15   8       15.19       19.19      7.59 o 
  -1  15   8       10.84       14.04      6.06 o 
   0  15   8        1.26       19.55     10.42 o 
   1  15   8        0.14        1.84      6.39 o 
   2  15   8        4.61       11.93      7.94 o 
  -2  16   8       14.60       27.70      8.24 o 
  -1  16   8        4.39        6.62      6.84 o 
   0  16   8       84.65      109.73     13.37 o 
   1  16   8        4.46        6.99      8.24 o 
  -7   1   9        5.68       25.62     10.66 o 
  -6   1   9        3.47        1.67      5.44 o 
  -5   1   9        5.35        6.99      3.15 o 
  -4   1   9        1.01       -3.45      3.45 o 
  -3   1   9        1.07        0.02      3.04 o 
  -2   1   9        9.81        4.76      3.09 o 
  -1   1   9       12.61       12.10      2.18 o 
   0   1   9      111.28      118.89      3.45 o 
   1   1   9       36.28       43.33      2.98 o 
   2   1   9      180.70      170.84      5.24 o 
   3   1   9        0.76       -1.49      2.63 o 
   4   1   9        2.02       -1.89      2.84 o 
   5   1   9        1.97        5.83      3.36 o 
   6   1   9        0.99        2.25      3.53 o 
  -7   2   9        4.98       -0.09      9.09 o 
  -6   2   9       20.61       27.94      7.72 o 
  -5   2   9        9.95        7.97      4.86 o 
  -4   2   9      381.90      384.66      9.40 o 
  -3   2   9      230.77      226.06      6.98 o 
  -2   2   9       77.12       72.31      3.73 o 
  -1   2   9        0.32       -0.79      1.96 o 
   0   2   9        2.19        0.67      2.06 o 
   1   2   9      331.84      336.95      5.68 o 
   2   2   9      132.74      141.52      4.75 o 
   3   2   9        5.30       13.42      2.87 o 
   4   2   9        3.42        4.36      2.95 o 
   5   2   9       26.05       21.74      3.86 o 
   6   2   9        5.11        3.51      3.59 o 
  -7   3   9        0.36       -3.13      7.01 o 
  -6   3   9       25.67       15.25      5.27 o 
  -5   3   9      135.18      139.10      7.36 o 
  -4   3   9       57.63       57.28      6.30 o 
  -3   3   9      195.00      194.46      6.30 o 
  -2   3   9      152.87      166.13      4.65 o 
  -1   3   9       31.57       41.15      2.59 o 
   0   3   9      447.37      438.72      5.89 o 
   1   3   9       90.15       96.18      4.90 o 
   2   3   9        2.89        5.30      2.73 o 
   3   3   9       71.52       71.14      4.46 o 
   4   3   9        7.06        3.82      3.00 o 
   5   3   9        3.28       -2.03      4.56 o 
   6   3   9        0.07       -2.15      4.27 o 
  -7   4   9        0.00        8.27      7.56 o 
  -6   4   9        2.18       -2.04      4.98 o 
  -5   4   9        0.33       -3.80      3.80 o 
  -4   4   9       20.68       12.90      3.69 o 
  -3   4   9        5.50        1.58      3.12 o 
  -2   4   9      336.96      324.37      5.46 o 
  -1   4   9       49.02       52.44      2.67 o 
   0   4   9        0.00        2.09      2.21 o 
   1   4   9       27.08       28.36      3.13 o 
   2   4   9       60.58       61.77      5.09 o 
   3   4   9       53.69       52.22      3.96 o 
   4   4   9        3.57       -2.86      2.86 o 
   5   4   9        4.23       -1.97      3.34 o 
   6   4   9        0.21       -0.65      4.86 o 
  -7   5   9        0.00       14.12     12.27 o 
  -6   5   9        8.43       11.47      5.30 o 
  -5   5   9        0.11       -3.80      3.80 o 
  -4   5   9       12.82        9.70      3.45 o 
  -3   5   9        8.56        6.42      3.44 o 
  -2   5   9      198.30      203.32      5.12 o 
  -1   5   9       43.00       48.05      2.98 o 
   0   5   9      370.50      376.67      5.98 o 
   1   5   9        4.49       11.23      2.94 o 
   2   5   9        1.02        0.11      2.70 o 
   3   5   9       79.33       69.49      5.58 o 
   4   5   9        0.00       -0.23      3.06 o 
   5   5   9        4.50        5.50      3.65 o 
   6   5   9        4.79        4.77      5.04 o 
  -7   6   9        6.52        0.10     12.44 o 
  -6   6   9        0.00        2.05      4.16 o 
  -5   6   9        2.18        7.00      3.98 o 
  -4   6   9        3.00        4.74      3.71 o 
  -3   6   9        8.38        9.88      3.53 o 
  -2   6   9       54.70       61.15      3.79 o 
  -1   6   9        2.43        2.55      2.73 o 
   0   6   9      163.91      160.18      4.74 o 
   1   6   9       42.82       55.46      3.68 o 
   2   6   9       46.35       49.37      3.88 o 
   3   6   9        8.12        1.55      3.97 o 
   4   6   9       34.10       35.20      3.77 o 
   5   6   9        1.15       -1.66      3.53 o 
   6   6   9       18.36       12.94      6.00 o 
  -6   7   9       46.73       58.00      7.09 o 
  -5   7   9       34.45       38.93      4.98 o 
  -4   7   9       13.83       12.83      4.72 o 
  -3   7   9       19.32       15.14      3.74 o 
  -2   7   9      180.17      194.18      6.38 o 
  -1   7   9        2.26        0.10      2.79 o 
   0   7   9       27.70       28.43      2.96 o 
   1   7   9      253.63      247.53      5.83 o 
   2   7   9       20.80       16.38      3.23 o 
   3   7   9       10.19       11.86      3.68 o 
   4   7   9        0.05        1.91      3.26 o 
   5   7   9        6.88        6.78      4.29 o 
  -6   8   9       20.99       17.72      7.28 o 
  -5   8   9        6.35       12.14      6.25 o 
  -4   8   9       97.93      107.24      6.98 o 
  -3   8   9       13.57       10.47      4.56 o 
  -2   8   9      209.93      208.87      6.23 o 
  -1   8   9        0.42        1.21      2.80 o 
   0   8   9       24.36       25.07      3.34 o 
   1   8   9        0.77       12.48      3.17 o 
   2   8   9       12.06       12.12      3.05 o 
   3   8   9        3.21        4.91      3.59 o 
   4   8   9       24.39       31.60      4.34 o 
   5   8   9        4.29        6.33      4.24 o 
  -6   9   9       11.61       -7.91      9.88 o 
  -5   9   9        0.62        4.15      6.31 o 
  -4   9   9        4.40        7.69      3.87 o 
  -3   9   9        4.44       -1.84      3.84 o 
  -2   9   9       21.63       21.77      3.99 o 
  -1   9   9      116.49      112.45      5.57 o 
   0   9   9       28.37       28.82      3.87 o 
   1   9   9       64.86       75.24      4.67 o 
   2   9   9        7.41        6.52      3.07 o 
   3   9   9        0.11       -1.52      3.46 o 
   4   9   9       49.01       54.22      5.01 o 
   5   9   9        1.07        0.26      5.56 o 
  -6  10   9        4.26       21.91     14.44 o 
  -5  10   9        2.22       -6.56     11.15 o 
  -4  10   9      113.88      128.01     10.00 o 
  -3  10   9        8.84       14.52      4.13 o 
  -2  10   9       25.99       31.45      4.51 o 
  -1  10   9       51.54       50.11      5.02 o 
   0  10   9        4.09        1.19      3.29 o 
   1  10   9        2.98       -1.37      3.25 o 
   2  10   9       13.61       17.39      3.54 o 
   3  10   9        1.45        0.75      3.43 o 
   4  10   9        8.98        5.88      6.87 o 
   5  10   9       23.32       31.71      9.75 o 
  -5  11   9       12.11        4.70      6.35 o 
  -4  11   9        2.95        3.30      5.36 o 
  -3  11   9       14.01        6.24      4.43 o 
  -2  11   9        7.67        4.37      3.84 o 
  -1  11   9      101.82       94.12      6.08 o 
   0  11   9        1.31        6.66      3.75 o 
   1  11   9       26.56       29.11      4.20 o 
   2  11   9        5.12        4.71      4.23 o 
   3  11   9       10.75       12.73      4.52 o 
   4  11   9        2.61        0.76      4.90 o 
  -5  12   9        1.67       -6.75      6.75 o 
  -4  12   9       16.66       30.20      7.05 o 
  -3  12   9        4.89       -2.42      4.25 o 
  -2  12   9       54.16       50.66      5.22 o 
  -1  12   9        1.77       -0.42      3.98 o 
   0  12   9       13.61       10.84      4.42 o 
   1  12   9        0.59        3.94      4.18 o 
   2  12   9       51.16       52.73      5.75 o 
   3  12   9        5.08        1.35      5.45 o 
   4  12   9        0.02       -2.51      5.59 o 
  -4  13   9        0.13        1.04      8.15 o 
  -3  13   9       20.24       19.84      6.84 o 
  -2  13   9       10.46       10.24      5.39 o 
  -1  13   9       81.57       73.87      6.08 o 
   0  13   9       36.84       27.72      5.62 o 
   1  13   9        0.20       -1.48      4.11 o 
   2  13   9        9.29        9.95      6.19 o 
   3  13   9        0.01       -0.43      6.08 o 
  -3  14   9        0.34        2.64      7.85 o 
  -2  14   9       10.41       12.51      9.42 o 
  -1  14   9       25.85       24.01      6.42 o 
   0  14   9       61.73       60.89      9.62 o 
   1  14   9        0.15       -3.55      6.05 o 
   2  14   9       18.11       18.72      8.06 o 
  -2  15   9       11.81        5.52      7.57 o 
  -1  15   9        0.11       10.37      6.72 o 
   0  15   9        0.56       -7.37      7.37 o 
   1  15   9        9.57        9.23      8.00 o 
  -6   0  10       19.53        7.31      9.04 o 
  -5   0  10      102.75       91.48     13.46 o 
  -4   0  10      203.87      199.44     10.73 o 
  -3   0  10       30.36       30.96      6.83 o 
  -2   0  10        6.55        0.07      4.26 o 
  -1   0  10     1198.44     1177.27     15.01 o 
   0   0  10       34.45       33.34      4.00 o 
   1   0  10      127.77      146.01      7.17 o 
   2   0  10      288.01      295.19      9.07 o 
   3   0  10       67.10       62.93      5.15 o 
   4   0  10        1.77        0.64      4.70 o 
   5   0  10        0.02       -3.44      4.76 o 
   6   0  10        0.02       13.55     10.74 o 
  -6   1  10        0.04       -2.43      5.80 o 
  -5   1  10       17.10       21.65      4.17 o 
  -4   1  10        0.00       -3.65      4.52 o 
  -3   1  10       57.09       54.63      5.76 o 
  -2   1  10      188.37      187.21      5.80 o 
  -1   1  10      288.71      275.57      5.29 o 
   0   1  10       18.42       18.34      2.66 o 
   1   1  10       77.84       75.67      6.13 o 
   2   1  10      217.74      209.92      5.86 o 
   3   1  10        9.83        7.33      3.12 o 
   4   1  10        0.82       -2.81      3.27 o 
   5   1  10       12.29       23.56      4.16 o 
   6   1  10        4.60       14.15      7.54 o 
  -6   2  10        0.05        3.95      6.02 o 
  -5   2  10       19.46        9.14      3.64 o 
  -4   2  10        5.77        8.62      4.07 o 
  -3   2  10       12.38       12.03      5.19 o 
  -2   2  10      124.83      130.76      5.20 o 
  -1   2  10      299.16      302.20      5.42 o 
   0   2  10       24.50       31.11      2.89 o 
   1   2  10       34.82       38.64      3.37 o 
   2   2  10       18.18       21.66      3.51 o 
   3   2  10        0.58       -0.99      2.99 o 
   4   2  10        3.37        7.13      3.51 o 
   5   2  10        1.77        2.12      3.75 o 
   6   2  10        2.61       -6.26      6.73 o 
  -6   3  10        3.56        0.52      7.34 o 
  -5   3  10        0.13        2.13      4.12 o 
  -4   3  10        0.13       -3.61      3.61 o 
  -3   3  10       15.31        6.83      3.79 o 
  -2   3  10      122.57      135.38      4.99 o 
  -1   3  10      100.91      111.98      5.47 o 
   0   3  10        3.16       -2.29      2.29 o 
   1   3  10       65.99       58.93      4.20 o 
   2   3  10       19.60       16.81      3.20 o 
   3   3  10       54.94       55.32      4.21 o 
   4   3  10        3.08        2.10      3.44 o 
   5   3  10        2.44        2.55      3.67 o 
   6   3  10        1.07       -6.55      6.55 o 
  -6   4  10       33.39       48.47     16.51 o 
  -5   4  10        4.25        4.35      6.46 o 
  -4   4  10        0.00       -2.11      3.67 o 
  -3   4  10       48.94       53.30      4.93 o 
  -2   4  10       49.18       41.90      3.58 o 
  -1   4  10        0.00        2.38      2.34 o 
   0   4  10      198.34      196.19      4.99 o 
   1   4  10      186.08      189.14      5.67 o 
   2   4  10       55.85       52.19      3.78 o 
   3   4  10        0.46       -2.63      3.07 o 
   4   4  10       19.26       17.60      4.15 o 
   5   4  10        0.02       -1.12      3.88 o 
  -6   5  10        0.58        1.79      7.69 o 
  -5   5  10       58.34       61.20      6.39 o 
  -4   5  10       32.50       25.99      4.66 o 
  -3   5  10      211.00      212.36      6.71 o 
  -2   5  10       21.25       27.01      3.49 o 
  -1   5  10        0.50       -0.81      2.45 o 
   0   5  10      100.26      108.65      5.02 o 
   1   5  10       28.89       26.46      3.31 o 
   2   5  10        7.55        8.11      3.00 o 
   3   5  10       33.81       30.45      3.95 o 
   4   5  10        4.36        6.42      3.71 o 
   5   5  10        7.69        9.71      4.47 o 
  -6   6  10       18.76       16.11      8.38 o 
  -5   6  10       13.71       14.67      4.85 o 
  -4   6  10        0.01        0.49      3.67 o 
  -3   6  10        8.10        3.06      3.59 o 
  -2   6  10       35.71       30.46      4.28 o 
  -1   6  10        1.43       -2.20      2.68 o 
   0   6  10      262.53      260.59      6.12 o 
   1   6  10       76.38       71.88      4.30 o 
   2   6  10       16.25       13.29      3.42 o 
   3   6  10       56.62       67.77      4.69 o 
   4   6  10        6.33        4.06      3.72 o 
   5   6  10        0.79        3.43      4.69 o 
  -6   7  10        0.44       -4.52      7.53 o 
  -5   7  10        2.89        4.25      5.14 o 
  -4   7  10        0.29        1.38      3.54 o 
  -3   7  10      281.09      293.02     10.21 o 
  -2   7  10       10.40        7.60      4.33 o 
  -1   7  10       39.07       40.28      4.10 o 
   0   7  10        1.47        1.51      2.84 o 
   1   7  10       67.12       67.71      4.11 o 
   2   7  10        2.96       -1.72      2.97 o 
   3   7  10        6.12        0.34      3.46 o 
   4   7  10       37.15       43.03      4.35 o 
   5   7  10        0.84        6.18      5.31 o 
  -6   8  10        1.45        3.52     10.44 o 
  -5   8  10        0.18        2.91      6.48 o 
  -4   8  10        2.43        2.08      4.07 o 
  -3   8  10        3.85       -3.35      4.00 o 
  -2   8  10       12.49       10.46      4.33 o 
  -1   8  10        6.65        7.06      3.75 o 
   0   8  10      186.39      177.46      6.52 o 
   1   8  10       89.89       82.14      4.51 o 
   2   8  10        4.11        6.32      3.18 o 
   3   8  10       10.35       10.13      4.12 o 
   4   8  10        0.01       -3.64      3.64 o 
   5   8  10        1.76       -0.77      8.28 o 
  -5   9  10       17.38       16.07      8.60 o 
  -4   9  10        3.71       -0.16      4.21 o 
  -3   9  10       67.39       69.49      6.18 o 
  -2   9  10        1.20        2.11      4.06 o 
  -1   9  10       62.41       56.06      4.55 o 
   0   9  10       29.58       29.17      4.64 o 
   1   9  10       51.65       56.27      4.07 o 
   2   9  10        0.08        5.24      3.03 o 
   3   9  10        8.67        6.17      4.28 o 
   4   9  10        8.76        4.30      4.93 o 
  -5  10  10        0.66        8.01      8.47 o 
  -4  10  10       11.12        8.97      4.97 o 
  -3  10  10        0.15       -2.21      4.25 o 
  -2  10  10        4.76        1.83      3.80 o 
  -1  10  10        8.72       15.51      4.49 o 
   0  10  10        2.94        6.17      4.12 o 
   1  10  10       32.46       33.53      4.82 o 
   2  10  10        8.59        5.02      3.34 o 
   3  10  10        0.66       -4.44      4.44 o 
   4  10  10        0.12        5.56      5.58 o 
  -5  11  10        2.55        1.25      7.50 o 
  -4  11  10       43.13       44.68      6.55 o 
  -3  11  10        7.63        2.81      8.51 o 
  -2  11  10        0.32       -3.99      3.99 o 
  -1  11  10       60.45       55.14      5.61 o 
   0  11  10       27.42       18.82      5.74 o 
   1  11  10        0.00       -1.54      4.66 o 
   2  11  10       23.87       23.59      5.06 o 
   3  11  10        3.61        7.85      5.08 o 
  -4  12  10       13.69       18.63      9.58 o 
  -3  12  10        1.78        9.48      6.83 o 
  -2  12  10        4.11        2.04      5.11 o 
  -1  12  10        9.22        6.97      4.80 o 
   0  12  10        1.14       -6.46      6.46 o 
   1  12  10        9.44       12.67      5.24 o 
   2  12  10       11.42       19.99      7.68 o 
   3  12  10       24.09       20.63      6.35 o 
  -3  13  10       13.36       22.01      8.28 o 
  -2  13  10        0.43        4.21      6.71 o 
  -1  13  10       11.42       15.61     11.45 o 
   0  13  10        5.01       -0.02      6.23 o 
   1  13  10        0.00        5.77      6.32 o 
   2  13  10        1.72       -6.46      9.55 o 
  -2  14  10       14.58        5.13     11.17 o 
  -1  14  10        1.37        2.76      8.57 o 
   0  14  10        3.48        2.73      9.95 o 
   1  14  10        1.11       -0.07      7.30 o 
  -6   1  11        0.39       26.52     11.09 o 
  -5   1  11        3.39        6.16      4.14 o 
  -4   1  11        0.37       -4.07      4.07 o 
  -3   1  11        2.02       -3.66      4.02 o 
  -2   1  11        2.93        0.60      3.16 o 
  -1   1  11       28.70       23.97      3.22 o 
   0   1  11       13.78       10.49      2.99 o 
   1   1  11       12.31        7.27      3.09 o 
   2   1  11        0.04       -2.66      2.90 o 
   3   1  11        0.11        2.84      3.21 o 
   4   1  11        5.24        3.09      3.80 o 
   5   1  11        0.10       -4.54      4.54 o 
  -6   2  11        1.26       -2.68      9.43 o 
  -5   2  11        0.18       -1.86      3.94 o 
  -4   2  11        5.52        4.51      4.19 o 
  -3   2  11       15.11        9.24      4.39 o 
  -2   2  11       14.78       14.70      3.49 o 
  -1   2  11        2.20        0.88      3.11 o 
   0   2  11       89.00       92.77      4.06 o 
   1   2  11        8.77        3.90      3.07 o 
   2   2  11       21.21       22.02      3.50 o 
   3   2  11        5.93        3.75      3.34 o 
   4   2  11       27.66       26.45      4.43 o 
   5   2  11        3.34        3.23      4.63 o 
  -6   3  11        0.15       16.30     10.43 o 
  -5   3  11        4.51        0.93      3.88 o 
  -4   3  11       29.80       28.18      5.01 o 
  -3   3  11        2.06       -3.68      4.09 o 
  -2   3  11       23.78       13.97      3.79 o 
  -1   3  11       19.70       14.66      3.23 o 
   0   3  11       90.47       89.23      4.23 o 
   1   3  11      115.23      118.37      5.06 o 
   2   3  11        2.05        5.16      3.11 o 
   3   3  11       16.59       11.74      3.50 o 
   4   3  11        1.16        4.06      3.81 o 
   5   3  11        3.20        3.11      5.40 o 
  -6   4  11        0.30        5.20     10.45 o 
  -5   4  11        0.17       -3.72      4.13 o 
  -4   4  11        2.11        0.14      4.22 o 
  -3   4  11        2.09       -1.72      4.16 o 
  -2   4  11      155.50      159.13      6.23 o 
  -1   4  11       72.40       75.88      4.56 o 
   0   4  11       36.25       39.90      3.51 o 
   1   4  11        4.86       -0.11      3.04 o 
   2   4  11        6.43        2.49      3.62 o 
   3   4  11       38.73       35.09      4.20 o 
   4   4  11        4.29        7.10      4.35 o 
   5   4  11        0.00        3.49      5.78 o 
  -6   5  11        4.75        3.92     16.02 o 
  -5   5  11        0.06       -0.76      9.71 o 
  -4   5  11        6.73        3.40      4.47 o 
  -3   5  11        3.65       -1.92      3.91 o 
  -2   5  11        2.03        0.19      3.81 o 
  -1   5  11       19.29       17.15      3.84 o 
   0   5  11       28.52       31.02      3.78 o 
   1   5  11        2.53       -2.21      3.02 o 
   2   5  11        2.42       -2.98      2.98 o 
   3   5  11        2.99        4.88      3.58 o 
   4   5  11        2.96        3.41      4.24 o 
   5   5  11       22.59       24.82      8.83 o 
  -5   6  11        0.04       12.46     10.47 o 
  -4   6  11        7.30        7.41      4.24 o 
  -3   6  11       25.78       20.97      4.41 o 
  -2   6  11       12.92        6.66      3.95 o 
  -1   6  11       40.69       37.00      3.62 o 
   0   6  11       22.25       16.91      3.56 o 
   1   6  11        9.59        7.10      3.31 o 
   2   6  11        5.84        1.39      3.21 o 
   3   6  11       46.28       53.89      4.69 o 
   4   6  11        0.51       -4.29      4.29 o 
  -5   7  11       27.39       29.85     12.21 o 
  -4   7  11        1.65        1.04      4.17 o 
  -3   7  11        2.21        0.60      3.76 o 
  -2   7  11        3.31        7.89      5.16 o 
  -1   7  11        2.22       -0.08      4.03 o 
   0   7  11       11.92        5.48      3.77 o 
   1   7  11       74.99       84.29      5.08 o 
   2   7  11        4.79        6.45      3.28 o 
   3   7  11        3.65        3.06      3.99 o 
   4   7  11        1.15       -1.16      4.72 o 
  -5   8  11        0.14        3.14      7.13 o 
  -4   8  11        4.30        3.22      5.16 o 
  -3   8  11       25.81       30.95      6.06 o 
  -2   8  11       17.56       11.89      5.26 o 
  -1   8  11        0.29       -3.23      3.23 o 
   0   8  11        6.05       10.94      4.96 o 
   1   8  11        6.76       14.41      3.70 o 
   2   8  11        0.09        3.96      3.33 o 
   3   8  11        0.49       -3.79      4.46 o 
   4   8  11       25.73       35.83      9.87 o 
  -5   9  11        4.26       -9.62     10.21 o 
  -4   9  11        0.04      -12.69     12.69 o 
  -3   9  11        3.73        2.54      6.41 o 
  -2   9  11        0.00       -3.40      4.49 o 
  -1   9  11       14.00        8.26      3.97 o 
   0   9  11        1.24       -0.20      3.86 o 
   1   9  11       17.90       10.73      3.69 o 
   2   9  11       32.84       47.59      4.54 o 
   3   9  11        6.16        9.95      5.14 o 
   4   9  11       19.91       26.38      9.84 o 
  -4  10  11       21.67       30.41     15.94 o 
  -3  10  11        0.03        9.32      6.60 o 
  -2  10  11       21.87       12.44      7.30 o 
  -1  10  11        4.03        4.78      4.59 o 
   0  10  11        3.90        2.47      4.26 o 
   1  10  11        6.08        1.07      4.13 o 
   2  10  11        1.13        3.90      4.45 o 
   3  10  11        0.06        3.14      5.42 o 
  -4  11  11        1.71       11.53     11.21 o 
  -3  11  11        0.00       -6.84      6.84 o 
  -2  11  11        9.31        6.57     11.87 o 
  -1  11  11       24.44       21.01      9.49 o 
   0  11  11        0.25        2.68      4.88 o 
   1  11  11       18.28       16.26      5.99 o 
   2  11  11       40.89       44.34      6.72 o 
   3  11  11        8.11       10.95      6.94 o 
  -3  12  11        2.72       -3.07      8.95 o 
  -2  12  11        1.74       -1.44      8.77 o 
  -1  12  11        2.37       -2.72      7.69 o 
   0  12  11        2.67       -6.87      6.87 o 
   1  12  11        0.34        4.05      6.47 o 
   2  12  11        4.49        7.22      7.27 o 
  -2  13  11       11.93       19.02     10.44 o 
  -1  13  11        0.32      -10.21     10.73 o 
   0  13  11        7.02       -7.44      7.44 o 
   1  13  11       23.95        8.94      9.34 o 
  -5   0  12        0.00      -11.93     11.93 o 
  -4   0  12        7.41        6.78      7.70 o 
  -3   0  12        8.10        6.72      6.64 o 
  -2   0  12       16.59       19.43      6.76 o 
  -1   0  12        9.91        2.08      4.84 o 
   0   0  12       13.11        8.89      6.59 o 
   1   0  12       21.99       33.88      5.56 o 
   2   0  12       30.31       18.97      5.18 o 
   3   0  12       12.82        5.52      4.40 o 
   4   0  12        0.40       -1.51      6.42 o 
  -5   1  12        0.11        6.96     10.07 o 
  -4   1  12       12.67        7.91      4.90 o 
  -3   1  12        8.45       16.41      5.52 o 
  -2   1  12       22.58       17.88      3.89 o 
  -1   1  12       37.52       30.73      4.81 o 
   0   1  12        5.24        3.44      3.06 o 
   1   1  12        1.19       -3.55      3.55 o 
   2   1  12        0.08       -3.10      3.10 o 
   3   1  12       15.17       15.66      3.79 o 
   4   1  12        0.65       -3.16      4.64 o 
  -5   2  12        0.21       -9.38      9.38 o 
  -4   2  12        0.26       -3.03      4.41 o 
  -3   2  12        6.29        9.15      4.86 o 
  -2   2  12        5.67        1.59      3.65 o 
  -1   2  12        4.51        4.06      3.41 o 
   0   2  12        2.42        1.98      3.13 o 
   1   2  12       14.33       20.61      3.65 o 
   2   2  12        7.73        0.95      3.24 o 
   3   2  12        2.78        4.82      3.67 o 
   4   2  12        3.05        4.76      4.77 o 
  -5   3  12        0.01        7.20     10.29 o 
  -4   3  12        1.56        0.62      4.66 o 
  -3   3  12       19.18       31.19      5.74 o 
  -2   3  12       18.86       15.20      4.41 o 
  -1   3  12        2.68       -3.31      3.31 o 
   0   3  12        7.54        4.74      3.21 o 
   1   3  12        0.20       -3.14      3.14 o 
   2   3  12       16.76       11.10      3.56 o 
   3   3  12        1.82        1.22      3.62 o 
   4   3  12        0.03        0.17      4.64 o 
  -5   4  12        3.26       -4.41     10.23 o 
  -4   4  12        3.61       13.10      5.56 o 
  -3   4  12        0.22       -0.31      4.61 o 
  -2   4  12        0.01        1.88      4.26 o 
  -1   4  12        2.57       -3.34      3.34 o 
   0   4  12       32.47       34.93      4.07 o 
   1   4  12        0.66        2.13      3.37 o 
   2   4  12        0.79        3.34      3.34 o 
   3   4  12       18.77       16.74      4.46 o 
   4   4  12        2.90        0.11      4.86 o 
  -5   5  12        8.50       28.58     12.40 o 
  -4   5  12        0.02        4.78      6.25 o 
  -3   5  12        0.27        3.23      4.93 o 
  -2   5  12        9.16       13.21      5.94 o 
  -1   5  12        4.82        9.52      3.67 o 
   0   5  12       11.55       17.48      3.95 o 
   1   5  12        0.20       -1.30      3.16 o 
   2   5  12       15.74       15.33      3.62 o 
   3   5  12        0.24       -4.46      4.46 o 
   4   5  12        0.03       -1.56      5.59 o 
  -5   6  12        6.51        1.70     10.89 o 
  -4   6  12        1.01       -5.58      7.62 o 
  -3   6  12        0.00       -3.77      5.12 o 
  -2   6  12        0.17        0.86      4.04 o 
  -1   6  12        2.60        2.87      4.35 o 
   0   6  12       10.68        7.69      3.98 o 
   1   6  12        0.69       -1.25      3.36 o 
   2   6  12        0.00        1.77      4.20 o 
   3   6  12        0.05        0.51      4.74 o 
   4   6  12       11.09        9.74     10.34 o 
  -5   7  12        7.17       27.60     19.00 o 
  -4   7  12        0.44       18.31     12.48 o 
  -3   7  12        8.86       10.90      6.03 o 
  -2   7  12        2.64       -4.34      4.34 o 
  -1   7  12        0.01        3.11      4.34 o 
   0   7  12       28.39       19.92      4.45 o 
   1   7  12        0.01       -3.56      3.56 o 
   2   7  12        0.44        0.76      3.67 o 
   3   7  12        2.18        1.94      4.95 o 
  -4   8  12        3.07       -1.49      9.86 o 
  -3   8  12       12.84       13.60      7.43 o 
  -2   8  12        0.01       -5.73      5.73 o 
  -1   8  12       10.70       16.62      5.42 o 
   0   8  12       10.37        9.94      4.37 o 
   1   8  12       13.95        0.54      4.61 o 
   2   8  12        1.45        0.26      3.92 o 
   3   8  12        1.79       -4.23      5.28 o 
  -4   9  12        4.86       10.20     10.76 o 
  -3   9  12        3.19        8.12      8.73 o 
  -2   9  12        1.38       10.94      7.95 o 
  -1   9  12        3.90       -1.13     17.58 o 
   0   9  12        4.41       12.82      6.19 o 
   1   9  12        0.37        8.15      6.20 o 
   2   9  12       10.95        8.21      5.30 o 
   3   9  12        0.03       -4.24      9.67 o 
  -3  10  12       11.12       26.15     10.14 o 
  -2  10  12        0.03        7.12      8.21 o 
  -1  10  12        7.17        6.88     13.24 o 
   0  10  12        4.99       17.85      6.28 o 
   1  10  12       11.34        3.73      6.86 o 
   2  10  12        0.06       -3.60      5.52 o 
  -3  11  12        0.46        9.71     15.92 o 
  -2  11  12        0.00       -8.83      9.14 o 
  -1  11  12        0.30       -0.50      7.69 o 
   0  11  12        0.72        4.26      7.41 o 
   1  11  12       14.96       17.06      8.94 o 
  -1  12  12        1.50       11.73     11.75 o 
   0  12  12        3.35       -0.85      7.38 o 
  -5   1  13        5.05        5.83     11.19 o 
  -4   1  13        0.12       -1.73     18.89 o 
  -3   1  13        0.13       -4.77      4.77 o 
  -2   1  13        3.12       -0.30      4.49 o 
  -1   1  13        3.41        0.11      3.95 o 
   0   1  13        7.10        1.80      4.34 o 
   1   1  13        2.07        1.42      3.54 o 
   2   1  13        9.99       13.75      4.37 o 
   3   1  13        0.04       -1.19      4.83 o 
  -5   2  13        2.45       -9.77      9.77 o 
  -4   2  13        7.43        1.85     10.46 o 
  -3   2  13        2.61       -1.67      4.99 o 
  -2   2  13       10.45       21.82      5.19 o 
  -1   2  13        3.66       11.04      4.30 o 
   0   2  13        2.46        5.09      4.27 o 
   1   2  13        3.99        0.29      3.75 o 
   2   2  13        0.46        1.83      4.40 o 
   3   2  13        1.44        0.46      4.83 o 
  -5   3  13        0.39       -2.56     15.45 o 
  -4   3  13        0.58       -9.34      9.34 o 
  -3   3  13        3.88        6.10      6.38 o 
  -2   3  13        8.07        9.31      5.10 o 
  -1   3  13        0.02       -4.10      4.10 o 
   0   3  13        7.89       14.35      4.76 o 
   1   3  13        0.64       -2.97      3.65 o 
   2   3  13        4.61        6.83      6.78 o 
   3   3  13        0.62        3.31      5.65 o 
  -5   4  13        2.72       -0.34     17.10 o 
  -4   4  13        4.89       -2.03     10.44 o 
  -3   4  13        1.93        2.12      7.61 o 
  -2   4  13        7.13       19.34      5.54 o 
  -1   4  13        7.99       10.24      5.23 o 
   0   4  13        0.20       -4.44      4.44 o 
   1   4  13        3.99        2.02      4.28 o 
   2   4  13        0.05       -0.91      4.59 o 
   3   4  13        0.12        4.07      5.13 o 
  -4   5  13        0.34      -10.51     10.51 o 
  -3   5  13        0.07        8.76      9.98 o 
  -2   5  13       19.98       14.97      5.51 o 
  -1   5  13        5.49        0.74      4.97 o 
   0   5  13        4.16       -0.62      4.67 o 
   1   5  13        4.09       10.90      4.73 o 
   2   5  13        0.65        7.87      5.61 o 
   3   5  13        0.35       -5.21      5.21 o 
  -4   6  13        9.02        5.62     15.40 o 
  -3   6  13        3.75       -0.69     10.20 o 
  -2   6  13       19.13       27.23      7.50 o 
  -1   6  13        0.13       -2.38      7.13 o 
   0   6  13        3.10       -3.78      4.98 o 
   1   6  13        4.08        1.21      4.83 o 
   2   6  13        0.01       -3.11      5.01 o 
   3   6  13        3.51        9.93      6.46 o 
  -4   7  13        1.58        1.80     15.15 o 
  -3   7  13        1.16       -0.61     10.59 o 
  -2   7  13        7.31       14.11      9.57 o 
  -1   7  13        5.21       14.99     20.21 o 
   0   7  13        0.54        1.27      5.16 o 
   1   7  13        0.61       11.65      8.19 o 
   2   7  13        9.42       11.22      5.57 o 
  -3   8  13        0.02        2.57     10.50 o 
  -2   8  13        1.83       -2.99     11.31 o 
  -1   8  13        1.22        6.75     13.55 o 
   0   8  13        4.46        1.30      6.14 o 
   1   8  13        1.12       -5.51      6.56 o 
   2   8  13        1.31        5.21      6.33 o 
  -3   9  13        0.80       10.63     11.15 o 
   0   9  13        3.44        3.91      7.81 o 
   1   9  13        0.06        8.90      7.48 o 
   0  10  13        0.03       -3.87      7.37 o 
  -4   0  14        1.85       -8.70     15.28 o 
  -2   0  14        2.57       -0.50      9.71 o 
  -1   0  14       16.37       17.75      8.04 o 
   0   0  14       16.27        1.30      9.05 o 
   1   0  14        0.02       -8.99      8.99 o 
   2   0  14        1.28       -2.53      7.17 o 
  -4   1  14        3.96       -0.40     11.71 o 
  -2   1  14        0.05       -2.83      6.81 o 
  -1   1  14        9.42        9.63      5.93 o 
   0   1  14        0.28       -5.25      5.25 o 
   1   1  14        0.00        0.95      6.69 o 
   2   1  14        2.90        5.28      5.26 o 
  -4   2  14        2.32       18.11     12.18 o 
  -2   2  14        2.74       -1.14      7.17 o 
  -1   2  14        8.29        1.55      5.20 o 
   0   2  14       22.82       31.54      7.72 o 
   1   2  14        0.17       -5.28      6.51 o 
   2   2  14        1.21        1.19      5.06 o 
  -4   3  14       18.77       29.72     18.21 o 
  -2   3  14        0.02       -7.40      7.40 o 
  -1   3  14        5.61        1.03      7.05 o 
   0   3  14        0.02       -6.10      7.34 o 
   1   3  14        5.22        7.59      5.81 o 
   2   3  14        0.68        1.58      5.20 o 
  -3   4  14        0.14       14.51     16.83 o 
  -2   4  14        1.47       -8.03      8.03 o 
  -1   4  14        0.60       -0.05      7.64 o 
   0   4  14        1.21       -2.93      7.39 o 
   1   4  14        8.11       11.56      6.70 o 
   2   4  14        1.12       13.43      6.68 o 
  -3   5  14        0.90       14.32     17.77 o 
  -2   5  14        1.21       -4.34     14.44 o 
   0   5  14        0.26        2.99      7.69 o 
   1   5  14        1.68        1.91      5.95 o 
   2   5  14        5.78       18.41      7.55 o 
  -3   6  14        0.19       -7.69     15.08 o 
   0   6  14        0.07       -5.24      9.78 o 
   1   6  14       10.11        1.00      7.17 o 
   0   7  14        0.90      -10.35     10.35 o 
   1   7  14        6.64       12.05     14.71 o 
   0   3  15        2.33        9.29     13.80 o 
                                                 
